# Supplementary material for: Health sciences library leadership skills in an interprofessional landscape: a review and textual analysis
Source: J Med Libr Assoc. 2020 Oct 1;108(4):547–55. doi: 10.5195/jmla.2020.917 (PMC7524625; doi:10.5195/jmla.2020.917)
Supplement: Supplementary file 1 — Appendix: EndNote library [file jmla-108-4-547-s01.xml]

<!---Health sciences library leadership skills in an interprofessional landscape: a review and textual analysis
Nicole Capdarest-Arest, AHIP; Jamie M. Gray
Supplement to J Med Libr Assoc. Oct;108(4):dx.doi.org/10.5195/jmla.2020.917
Appendix: EndNote library--->

<?xml version="1.0" encoding="UTF-8" ?><xml><records><record><database name="My EndNote Library.enl" path="/Users/nicoleca/Documents/My EndNote Library.enl">My EndNote Library.enl</database><source-app name="EndNote" version="19.0">EndNote</source-app><rec-number>448</rec-number><foreign-keys><key app="EN" db-id="z5xxpxarbreepueexzlvd2ekaatdezt2wxwd">448</key></foreign-keys><ref-type name="Journal Article">17</ref-type><contributors><authors><author><style face="normal" font="default" size="100%">Aberese-Ako, M.</style></author><author><style face="normal" font="default" size="100%">Agyepong, I. A.</style></author><author><style face="normal" font="default" size="100%">van Dijk, H.</style></author></authors></contributors><auth-address><style face="normal" font="default" size="100%">Institute of Health Research, University of Health and Allied Sciences, Ho, Volta Region, Ghana.&#xD;Research and Development Division, Ghana Health Service, Dodowa Health Research Centre, Dodowa, Shai Osudoku district, Greater Accra Region, Ghana.&#xD;Rural Development Sociology Group, Wageningen University, 6700 EW Wageningen, The Netherlands.</style></auth-address><titles><title><style face="normal" font="default" size="100%">Leadership styles in two Ghanaian hospitals in a challenging environment</style></title><secondary-title><style face="normal" font="default" size="100%">Health Policy Plan</style></secondary-title><alt-title><style face="normal" font="default" size="100%">Health policy and planning</style></alt-title></titles><periodical><full-title><style face="normal" font="default" size="100%">Health Policy Plan</style></full-title><abbr-1><style face="normal" font="default" size="100%">Health policy and planning</style></abbr-1></periodical><alt-periodical><full-title><style face="normal" font="default" size="100%">Health Policy Plan</style></full-title><abbr-1><style face="normal" font="default" size="100%">Health policy and planning</style></abbr-1></alt-periodical><pages><style face="normal" font="default" size="100%">ii16-ii26</style></pages><volume><style face="normal" font="default" size="100%">33</style></volume><number><style face="normal" font="default" size="100%">suppl_2</style></number><edition><style face="normal" font="default" size="100%">2018/07/28</style></edition><dates><year><style face="normal" font="default" size="100%">2018</style></year><pub-dates><date><style face="normal" font="default" size="100%">Jul 1</style></date></pub-dates></dates><isbn><style face="normal" font="default" size="100%">0268-1080</style></isbn><accession-num><style face="normal" font="default" size="100%">30053032</style></accession-num><abstract><style face="normal" font="default" size="100%">Hospital managers&apos; power to exercise effective leadership in daily management can affect quality of care directly as well as through effects on frontline workers&apos; motivation. This paper explores the influence of contextual factors on hospital managers&apos; leadership styles and the motivation of frontline workers providing maternal and new born care in two public district hospitals in Ghana. It draws on data from an ethnographic study that involved participant observation, conversations and in-depth interviews conducted over 20 months, with frontline health workers and managers. Qualitative analysis software Nvivo 11 was used to facilitate coding, and common patterns emerging from the codes were grouped into themes. Ethical clearance was obtained from the Ghana Health Service Ethical Review Committee. Contextual factors such as institutional rules and regulations and funding constrained managers&apos; power, and influenced leadership styles and responses to expressed and observed needs of frontline workers and clients. The contextual constraints on mangers&apos; responses were a source of demotivation to both managers and frontline workers, as it hampered quality health service provision. Knowing what to do, but sometimes constrained by context, managers described &apos;feeling sick&apos; and frustrated. On the other hand in the instances where managers&apos; were able to get round the constraints and respond effectively to frontline health workers and clients&apos; needs, they felt encouraged and motivated to work harder. Effective district hospital management and leadership is influenced by contextual factors; and not just individual manager&apos;s knowledge and skills. Interventions to strengthen management and leadership of public sector hospitals in low- and middle-income countries like Ghana need to consider context and not just individual managers&apos; skills and knowledge strengthening.</style></abstract><notes><style face="normal" font="default" size="100%">1460-2237&#xD;Aberese-Ako, Matilda&#xD;Agyepong, Irene Akua&#xD;van Dijk, Han&#xD;Journal Article&#xD;England&#xD;Health Policy Plan. 2018 Jul 1;33(suppl_2):ii16-ii26. doi: 10.1093/heapol/czy038.</style></notes><urls><related-urls><url><style face="normal" font="default" size="100%">https://www.ncbi.nlm.nih.gov/pmc/articles/PMC6037062/pdf/czy038.pdf</style></url></related-urls><pdf-urls><url>internal-pdf://0719885384/Aberese-Ako-2018-Leadership styles in two Ghan.pdf</url><url>internal-pdf://0628175008/Aberese-Ako-2018-Leadership styles in two Gha1.pdf</url></pdf-urls></urls><custom2><style face="normal" font="default" size="100%">PMC6037062</style></custom2><electronic-resource-num><style face="normal" font="default" size="100%">10.1093/heapol/czy038</style></electronic-resource-num><remote-database-provider><style face="normal" font="default" size="100%">NLM</style></remote-database-provider><language><style face="normal" font="default" size="100%">eng</style></language></record><record><database name="My EndNote Library.enl" path="/Users/nicoleca/Documents/My EndNote Library.enl">My EndNote Library.enl</database><source-app name="EndNote" version="19.0">EndNote</source-app><rec-number>734</rec-number><foreign-keys><key app="EN" db-id="z5xxpxarbreepueexzlvd2ekaatdezt2wxwd">734</key><key app="ENWeb" db-id="">0</key></foreign-keys><ref-type name="Journal Article">17</ref-type><contributors><authors><author><style face="normal" font="default" size="100%">Afshari, J.</style></author><author><style face="normal" font="default" size="100%">Moein, Z.</style></author><author><style face="normal" font="default" size="100%">Afshari, F.</style></author><author><style face="normal" font="default" size="100%">Sharifi-Rad, J.</style></author><author><style face="normal" font="default" size="100%">Balouchi, A.</style></author><author><style face="normal" font="default" size="100%">Afshari, A.</style></author></authors></contributors><titles><title><style face="normal" font="default" size="100%">A comparison of leadership styles with respect to biographical characteristics</style></title><secondary-title><style face="normal" font="default" size="100%">SA Journal of Human Resource Management</style></secondary-title></titles><periodical><full-title><style face="normal" font="default" size="100%">SA Journal of Human Resource Management</style></full-title></periodical><dates><year><style face="normal" font="default" size="100%">2017</style></year></dates><urls><related-urls><url><style face="normal" font="default" size="100%">https://doi.org/10.4102/sajhrm.v15i0.817</style></url></related-urls><pdf-urls><url>internal-pdf://1101513926/Afshari-2017-A comparison of leadership styles.pdf</url></pdf-urls></urls><electronic-resource-num><style face="normal" font="default" size="100%">10.4102/sajhrm</style></electronic-resource-num></record><record><database name="My EndNote Library.enl" path="/Users/nicoleca/Documents/My EndNote Library.enl">My EndNote Library.enl</database><source-app name="EndNote" version="19.0">EndNote</source-app><rec-number>735</rec-number><foreign-keys><key app="EN" db-id="z5xxpxarbreepueexzlvd2ekaatdezt2wxwd">735</key><key app="ENWeb" db-id="">0</key></foreign-keys><ref-type name="Journal Article">17</ref-type><contributors><authors><author><style face="normal" font="default" size="100%">Aij, K. H.</style></author><author><style face="normal" font="default" size="100%">Teunissen, M.</style></author></authors></contributors><auth-address><style face="normal" font="default" size="100%">Department of Anesthesiology and Operative Care, VU University Medical Center , Amsterdam, The Netherlands.&#xD;VU University Medical Center , Amsterdam, The Netherlands.</style></auth-address><titles><title><style face="normal" font="default" size="100%">Lean leadership attributes: a systematic review of the literature</style></title><secondary-title><style face="normal" font="default" size="100%">J Health Organ Manag</style></secondary-title></titles><periodical><full-title><style face="normal" font="default" size="100%">J Health Organ Manag</style></full-title><abbr-1><style face="normal" font="default" size="100%">Journal of health organization and management</style></abbr-1></periodical><pages><style face="normal" font="default" size="100%">713-729</style></pages><volume><style face="normal" font="default" size="100%">31</style></volume><number><style face="normal" font="default" size="100%">7-8</style></number><edition><style face="normal" font="default" size="100%">2017/12/01</style></edition><keywords><keyword><style face="normal" font="default" size="100%">Cost Savings/methods</style></keyword><keyword><style face="normal" font="default" size="100%">*Health Facility Administration</style></keyword><keyword><style face="normal" font="default" size="100%">Humans</style></keyword><keyword><style face="normal" font="default" size="100%">*Leadership</style></keyword><keyword><style face="normal" font="default" size="100%">Quality Improvement/organization &amp; administration</style></keyword><keyword><style face="normal" font="default" size="100%">Healthcare</style></keyword><keyword><style face="normal" font="default" size="100%">Leadership</style></keyword><keyword><style face="normal" font="default" size="100%">Management</style></keyword><keyword><style face="normal" font="default" size="100%">Management attitudes</style></keyword></keywords><dates><year><style face="normal" font="default" size="100%">2017</style></year><pub-dates><date><style face="normal" font="default" size="100%">Oct 9</style></date></pub-dates></dates><isbn><style face="normal" font="default" size="100%">1758-7247 (Electronic)&#xD;1477-7266 (Linking)</style></isbn><accession-num><style face="normal" font="default" size="100%">29187082</style></accession-num><abstract><style face="normal" font="default" size="100%">Purpose Emphasis on quality and reducing costs has led many health-care organizations to reconfigure their management, process, and quality control infrastructures. Many are lean, a management philosophy with roots in manufacturing industries that emphasizes elimination of waste. Successful lean implementation requires systemic change and strong leadership. Despite the importance of leadership to successful lean implementation, few researchers have probed the question of ideal leadership attributes to achieve lean thinking in health care. The purpose of this paper is to provide insight into applicable attributes for lean leaders in health care. Design/methodology/approach The authors systematically reviewed the literature on principles of leadership and, using Dombrowski and Mielke&apos;s (2013) conceptual model of lean leadership, developed a parallel theoretical model for lean leadership in health care. Findings This work contributes to the development of a new framework for describing leadership attributes within lean management of health care. Originality/value The summary of attributes can provide a model for health-care leaders to apply lean in their organizations.</style></abstract><notes><style face="normal" font="default" size="100%">Aij, Kjeld Harald&#xD;Teunissen, Maurits&#xD;eng&#xD;Review&#xD;Systematic Review&#xD;England&#xD;J Health Organ Manag. 2017 Oct 9;31(7-8):713-729. doi: 10.1108/JHOM-12-2016-0245.</style></notes><urls><related-urls><url><style face="normal" font="default" size="100%">https://www.ncbi.nlm.nih.gov/pubmed/29187082</style></url></related-urls><pdf-urls><url>internal-pdf://3516616714/Aij-2017-Lean leadership attributes_ a systema.pdf</url></pdf-urls></urls><custom2><style face="normal" font="default" size="100%">PMC5868554</style></custom2><electronic-resource-num><style face="normal" font="default" size="100%">10.1108/JHOM-12-2016-0245</style></electronic-resource-num></record><record><database name="My EndNote Library.enl" path="/Users/nicoleca/Documents/My EndNote Library.enl">My EndNote Library.enl</database><source-app name="EndNote" version="19.0">EndNote</source-app><rec-number>736</rec-number><foreign-keys><key app="EN" db-id="z5xxpxarbreepueexzlvd2ekaatdezt2wxwd">736</key><key app="ENWeb" db-id="">0</key></foreign-keys><ref-type name="Journal Article">17</ref-type><contributors><authors><author><style face="normal" font="default" size="100%">Alilyyani, B.</style></author><author><style face="normal" font="default" size="100%">Wong, C. A.</style></author><author><style face="normal" font="default" size="100%">Cummings, G.</style></author></authors></contributors><auth-address><style face="normal" font="default" size="100%">Arthur Labatt Family School of Nursing, Faculty of Health Sciences, Western University, 1151 Richmond Street, London, Ontario, N6A 5C1, Canada. Electronic address: balilyya@uwo.ca.&#xD;Arthur Labatt Family School of Nursing, Faculty of Health Sciences, Western University, RM. 2311, NURSING/FIMs Building, 1151 Richmond Street, London, Ontario, N6A 5C1, Canada. Electronic address: cwong2@uwo.ca.&#xD;Faculty of Nursing, University of Alberta, 3-118 Edmonton Clinic Health Academy, Canada. Electronic address: gretac@ualberta.ca.</style></auth-address><titles><title><style face="normal" font="default" size="100%">Antecedents, mediators, and outcomes of authentic leadership in healthcare: A systematic review</style></title><secondary-title><style face="normal" font="default" size="100%">Int J Nurs Stud</style></secondary-title></titles><periodical><full-title><style face="normal" font="default" size="100%">Int J Nurs Stud</style></full-title></periodical><pages><style face="normal" font="default" size="100%">34-64</style></pages><volume><style face="normal" font="default" size="100%">83</style></volume><edition><style face="normal" font="default" size="100%">2018/04/24</style></edition><keywords><keyword><style face="normal" font="default" size="100%">Delivery of Health Care/*organization &amp; administration</style></keyword><keyword><style face="normal" font="default" size="100%">Humans</style></keyword><keyword><style face="normal" font="default" size="100%">*Leadership</style></keyword><keyword><style face="normal" font="default" size="100%">*Outcome Assessment (Health Care)</style></keyword><keyword><style face="normal" font="default" size="100%">Antecedents</style></keyword><keyword><style face="normal" font="default" size="100%">Authentic leadership</style></keyword><keyword><style face="normal" font="default" size="100%">Healthcare</style></keyword><keyword><style face="normal" font="default" size="100%">Mediators</style></keyword><keyword><style face="normal" font="default" size="100%">Nursing</style></keyword><keyword><style face="normal" font="default" size="100%">Outcomes</style></keyword><keyword><style face="normal" font="default" size="100%">Systematic review</style></keyword></keywords><dates><year><style face="normal" font="default" size="100%">2018</style></year><pub-dates><date><style face="normal" font="default" size="100%">Jul</style></date></pub-dates></dates><isbn><style face="normal" font="default" size="100%">1873-491X (Electronic)&#xD;0020-7489 (Linking)</style></isbn><accession-num><style face="normal" font="default" size="100%">29684833</style></accession-num><abstract><style face="normal" font="default" size="100%">BACKGROUND: Leaders are essential in every organization to achieve patient safety and healthy work environments. Authentic leadership is a relational leadership style purported to promote healthy work environments that influence staff performance and organizational outcomes. Given recent growth in authentic leadership research in healthcare and the importance of new knowledge to inform leadership development, there is an obligation to determine what is known about the antecedents and outcomes of authentic leadership in healthcare settings and clarify mechanisms by which authentic leadership affects healthcare staff and patient outcomes. OBJECTIVES: The aim of this systematic review was to examine the antecedents, mediators and outcomes associated with authentic leadership in healthcare. DESIGN: Systematic review. DATA SOURCES: The search strategy included 11 electronic databases: ABI Inform Dateline, Academic Search Complete, Cochrane Database of Systematic Reviews, PubMed, CINAHL, Embase, ERIC, PsycINFO, Scopus, Web of Science, and ProQuest Dissertations &amp; Theses. The search was conducted in January 2017. Published English-only quantitative research that examined the antecedents, mediators and outcomes of authentic leadership practices of leaders in healthcare settings was included. REVIEW METHODS: Quality assessment, data extractions, and analysis were completed on all included studies. Data extracted from included studies were analyzed through descriptive and narrative syntheses. Content analysis was used to group antecedents, outcomes and mediators into categories which were then compared to authentic leadership theory. RESULTS: 1036 titles and abstracts were screened yielding 136 manuscripts for full-text review which resulted in 21 included studies reported in 38 manuscripts. Significant associations between authentic leadership and 43 outcomes were grouped into two major themes: healthcare staff outcomes with 5 subthemes (personal psychological states, satisfaction with work, work environment factors, health &amp; well-being, and performance) and patient outcomes. There were 23 mediators between authentic leadership and 35 different outcomes in the included studies and one antecedent of authentic leadership. CONCLUSIONS: Findings of this review provide support for authentic leadership theory and suggest need for additional testing in future studies using longitudinal and interventional designs in more varied healthcare settings with diverse and interprofessional healthcare samples. Knowledge generated through this systematic review provides a more comprehensive understanding of authentic leadership, which can be used to educate future leaders and has the potential to improve leadership development strategies and positive outcomes in healthcare workplaces.</style></abstract><notes><style face="normal" font="default" size="100%">Alilyyani, Bayan&#xD;Wong, Carol A&#xD;Cummings, Greta&#xD;eng&#xD;Review&#xD;Systematic Review&#xD;England&#xD;Int J Nurs Stud. 2018 Jul;83:34-64. doi: 10.1016/j.ijnurstu.2018.04.001. Epub 2018 Apr 7.</style></notes><urls><related-urls><url><style face="normal" font="default" size="100%">https://www.ncbi.nlm.nih.gov/pubmed/29684833</style></url></related-urls><pdf-urls><url>internal-pdf://3006968066/Alilyyani-2018-Antecedents, mediators, and out.pdf</url></pdf-urls></urls><electronic-resource-num><style face="normal" font="default" size="100%">10.1016/j.ijnurstu.2018.04.001</style></electronic-resource-num></record><record><database name="My EndNote Library.enl" path="/Users/nicoleca/Documents/My EndNote Library.enl">My EndNote Library.enl</database><source-app name="EndNote" version="19.0">EndNote</source-app><rec-number>464</rec-number><foreign-keys><key app="EN" db-id="z5xxpxarbreepueexzlvd2ekaatdezt2wxwd">464</key></foreign-keys><ref-type name="Journal Article">17</ref-type><contributors><authors><author><style face="normal" font="default" size="100%">Andersson, T.</style></author></authors></contributors><auth-address><style face="normal" font="default" size="100%">School of Business, University of Skovde, Skovde, Sweden.</style></auth-address><titles><title><style face="normal" font="default" size="100%">The medical leadership challenge in healthcare is an identity challenge</style></title><secondary-title><style face="normal" font="default" size="100%">Leadersh Health Serv (Bradf Engl)</style></secondary-title><alt-title><style face="normal" font="default" size="100%">Leadership in health services (Bradford, England)</style></alt-title></titles><periodical><full-title><style face="normal" font="default" size="100%">Leadersh Health Serv (Bradf Engl)</style></full-title><abbr-1><style face="normal" font="default" size="100%">Leadership in health services (Bradford, England)</style></abbr-1></periodical><alt-periodical><full-title><style face="normal" font="default" size="100%">Leadersh Health Serv (Bradf Engl)</style></full-title><abbr-1><style face="normal" font="default" size="100%">Leadership in health services (Bradford, England)</style></abbr-1></alt-periodical><pages><style face="normal" font="default" size="100%">83-99</style></pages><volume><style face="normal" font="default" size="100%">28</style></volume><number><style face="normal" font="default" size="100%">2</style></number><edition><style face="normal" font="default" size="100%">2015/04/30</style></edition><keywords><keyword><style face="normal" font="default" size="100%">Delivery of Health Care/manpower/*organization &amp; administration</style></keyword><keyword><style face="normal" font="default" size="100%">Hospital Administration</style></keyword><keyword><style face="normal" font="default" size="100%">Humans</style></keyword><keyword><style face="normal" font="default" size="100%">*Leadership</style></keyword><keyword><style face="normal" font="default" size="100%">*Physician Executives</style></keyword><keyword><style face="normal" font="default" size="100%">Qualitative Research</style></keyword><keyword><style face="normal" font="default" size="100%">*Social Identification</style></keyword><keyword><style face="normal" font="default" size="100%">Culture</style></keyword><keyword><style face="normal" font="default" size="100%">Identity</style></keyword><keyword><style face="normal" font="default" size="100%">Manager</style></keyword><keyword><style face="normal" font="default" size="100%">Medical leadership</style></keyword><keyword><style face="normal" font="default" size="100%">Physician</style></keyword><keyword><style face="normal" font="default" size="100%">Profession</style></keyword></keywords><dates><year><style face="normal" font="default" size="100%">2015</style></year></dates><isbn><style face="normal" font="default" size="100%">1751-1879</style></isbn><accession-num><style face="normal" font="default" size="100%">25921315</style></accession-num><abstract><style face="normal" font="default" size="100%">PURPOSE: The purpose of this article is to describe and analyse the identity challenges that physicians with medical leadership positions face. DESIGN/METHODOLOGY/APPROACH: Four qualitative case studies were performed to address the fact that identity is processual, relational and situational. Physicians with managerial roles were interviewed, as well as their peers, supervisors and subordinates. Furthermore, observations were made to understand how different identities are displayed in action. FINDINGS: This study illustrates that medical leadership implies identity struggles when physicians have manager positions, because of the different characteristics of the social identities of managers and physicians. Major differences are related between physicians as autonomous individuals in a system and managers as subordinates to the organizational system. There are psychological mechanisms that evoke the physician identity more often than the managerial identity among physicians who are managers, which explains why physicians who are managers tend to remain foremost physicians. RESEARCH LIMITATIONS/IMPLICATIONS: The implications of the findings, that there are major identity challenges by being both a physician and manager, suggest that managerial physicians might not be the best prerequisite for medical leadership, but instead, cooperative relationships between physicians and non-physician managers might be a less difficult way to support medical leadership. PRACTICAL IMPLICATIONS: Acknowledging and addressing identity challenges can be important both in creating structures in organizations and designing the training for managers in healthcare (both physicians and non-physicians) to support medical leadership. ORIGINALITY/VALUE: Medical leadership is most often related to organizational structure and/or leadership skills, but this paper discusses identity requirements and challenges related to medical leadership.</style></abstract><notes><style face="normal" font="default" size="100%">1751-1887&#xD;Andersson, Thomas&#xD;Journal Article&#xD;Multicenter Study&#xD;England&#xD;Leadersh Health Serv (Bradf Engl). 2015;28(2):83-99. doi: 10.1108/LHS-04-2014-0032.</style></notes><urls><related-urls><url><style face="normal" font="default" size="100%">https://www.emeraldinsight.com/doi/abs/10.1108/LHS-04-2014-0032</style></url></related-urls><pdf-urls><url>internal-pdf://0631704565/andersson.pdf</url></pdf-urls></urls><electronic-resource-num><style face="normal" font="default" size="100%">10.1108/lhs-04-2014-0032</style></electronic-resource-num><remote-database-provider><style face="normal" font="default" size="100%">NLM</style></remote-database-provider><language><style face="normal" font="default" size="100%">eng</style></language></record><record><database name="My EndNote Library.enl" path="/Users/nicoleca/Documents/My EndNote Library.enl">My EndNote Library.enl</database><source-app name="EndNote" version="19.0">EndNote</source-app><rec-number>498</rec-number><foreign-keys><key app="EN" db-id="z5xxpxarbreepueexzlvd2ekaatdezt2wxwd">498</key></foreign-keys><ref-type name="Journal Article">17</ref-type><contributors><authors><author><style face="normal" font="default" size="100%">Ardestani, A. S.</style></author><author><style face="normal" font="default" size="100%">Asiabar, A. S.</style></author><author><style face="normal" font="default" size="100%">Azar, F. E.</style></author><author><style face="normal" font="default" size="100%">Abtahi, S. A.</style></author></authors></contributors><auth-address><style face="normal" font="default" size="100%">Government Group, Islamic Azad University, Tehran Central Branch, Faculty of Management, Tehran, Iran&#xD;Islamic Azad University, Tehran Central Branch, Faculty of Management, Tehran, Iran&#xD;Health Management and Economics Research Center, Iran University of Medical Sciences, Tehran, Iran</style></auth-address><titles><title><style face="normal" font="default" size="100%">The relationship between hospital managers&apos; leadership style and effectiveness with passing managerial training courses</style></title><secondary-title><style face="normal" font="default" size="100%">Medical Journal of the Islamic Republic of Iran</style></secondary-title></titles><periodical><full-title><style face="normal" font="default" size="100%">Med J Islam Repub Iran</style></full-title><abbr-1><style face="normal" font="default" size="100%">Medical journal of the Islamic Republic of Iran</style></abbr-1></periodical><volume><style face="normal" font="default" size="100%">30</style></volume><number><style face="normal" font="default" size="100%">1</style></number><keywords><keyword><style face="normal" font="default" size="100%">Hospital Management</style></keyword><keyword><style face="normal" font="default" size="100%">Leadership Effectiveness</style></keyword><keyword><style face="normal" font="default" size="100%">Leadership Style</style></keyword><keyword><style face="normal" font="default" size="100%">Managerial Trainings</style></keyword></keywords><dates><year><style face="normal" font="default" size="100%">2016</style></year></dates><publisher><style face="normal" font="default" size="100%">Tehran University of Medical Sciences</style></publisher><isbn><style face="normal" font="default" size="100%">10161430 (ISSN)</style></isbn><abstract><style face="normal" font="default" size="100%">Background: Effective leadership that rises from managerial training courses is highly constructive in managing hospitals more effectively. This study aims at investigating the relationship between leadership effectiveness with providing management training courses for hospital managers. Methods: This was a cross-sectional study carried out on top and middle managers of 16 hospitals of Iran University of Medical Sciences. As a sample, 96 participants were selected through census method. Data were collected using leadership effectiveness and style questionnaire, whose validity and reliability were certified in previous studies. Pearson correlation coefficient and linear regressions were used for data analysis. Results: Leadership effectiveness score was estimated to be 4.36, showing a suitable status for managers&apos; leadership effectiveness compared to the set criteria. No significant difference was found between leadership effectiveness and styles among managers who had passed the training courses with those who had not (p &gt; 0.05). Conclusion: Passing managerial training courses may have no significant effect on managers&apos; leadership effectiveness, but there may be some other variables which should be meticulously studied.</style></abstract><notes><style face="normal" font="default" size="100%">Cited By :2&#xD;Export Date: 25 September 2018&#xD;CODEN: MJIIE&#xD;Correspondence Address: Asiabar, A.S.; Islamic Azad University, Tehran Central Branch, Faculty of ManagementIran; email: ali.sarabi_asiabar.mng@iauctb.ac.ir</style></notes><work-type><style face="normal" font="default" size="100%">Article</style></work-type><urls><related-urls><url><style face="normal" font="default" size="100%">https://www.scopus.com/inward/record.uri?eid=2-s2.0-85019132134&amp;partnerID=40&amp;md5=4700efd8e74baf5f5759cf22d81e5ddf</style></url></related-urls><pdf-urls><url>internal-pdf://0719885377/Ardestani.pdf</url></pdf-urls></urls><custom7><style face="normal" font="default" size="100%">465</style></custom7><remote-database-name><style face="normal" font="default" size="100%">Scopus</style></remote-database-name><language><style face="normal" font="default" size="100%">English</style></language></record><record><database name="My EndNote Library.enl" path="/Users/nicoleca/Documents/My EndNote Library.enl">My EndNote Library.enl</database><source-app name="EndNote" version="19.0">EndNote</source-app><rec-number>539</rec-number><foreign-keys><key app="EN" db-id="z5xxpxarbreepueexzlvd2ekaatdezt2wxwd">539</key></foreign-keys><ref-type name="Journal Article">17</ref-type><contributors><authors><author><style face="normal" font="default" size="100%">Bharwani, Aleem</style></author><author><style face="normal" font="default" size="100%">Kline, Theresa</style></author><author><style face="normal" font="default" size="100%">Patterson, Margaret</style></author></authors></contributors><titles><title><style face="normal" font="default" size="100%">A stakeholder-based approach to leadership development training: the case of medical education in Canada</style></title><secondary-title><style face="normal" font="default" size="100%">International Journal of Training &amp; Development</style></secondary-title></titles><periodical><full-title><style face="normal" font="default" size="100%">International Journal of Training &amp; Development</style></full-title></periodical><pages><style face="normal" font="default" size="100%">211-223</style></pages><volume><style face="normal" font="default" size="100%">21</style></volume><number><style face="normal" font="default" size="100%">3</style></number><keywords><keyword><style face="normal" font="default" size="100%">Team building</style></keyword><keyword><style face="normal" font="default" size="100%">Communication</style></keyword><keyword><style face="normal" font="default" size="100%">Medical education -- Canada</style></keyword><keyword><style face="normal" font="default" size="100%">Leadership training</style></keyword><keyword><style face="normal" font="default" size="100%">Medical schools -- Canada</style></keyword><keyword><style face="normal" font="default" size="100%">Educational evaluation</style></keyword><keyword><style face="normal" font="default" size="100%">Self-consciousness (Awareness)</style></keyword></keywords><dates><year><style face="normal" font="default" size="100%">2017</style></year></dates><publisher><style face="normal" font="default" size="100%">Wiley-Blackwell</style></publisher><isbn><style face="normal" font="default" size="100%">13603736</style></isbn><accession-num><style face="normal" font="default" size="100%">124659805</style></accession-num><abstract><style face="normal" font="default" size="100%">This paper reports the use of a stakeholder-based, bottom-up approach to determining leadership training needs and designing leadership training programs which contrasts with the top-down policy that is often applied. The context is a Canadian medical school. Leadership training in medicine is in its infancy. Discussed and outlined in this study are stakeholder opinions on the pillars and priorities upholding leadership development. Seventy-seven semi-structured interviews were conducted with stakeholder groups including Trainees, Mid-Level University Leaders, Senior Medical Clinician Leaders, Senior University Leaders, Medical Scientists and Senior Executives and Directors external to the University. Conventional content analysis was used to group the text into common themes and then group the themes into more general categories. Five general categories emerged: formal programming, organizational support, program evaluation, skill development and participant selection. A successful training program starts with identifying the individuals most likely to benefit from such a program. It emphasizes early training, mentorship and experiential learning. Programs should focus on developing: self-awareness, communication skills and team-building capability. Formal training programs would be most successful if they were regularly evaluated and strongly supported by their parent organizations. [ABSTRACT FROM AUTHOR]&#xD;Copyright of International Journal of Training &amp; Development is the property of Wiley-Blackwell and its content may not be copied or emailed to multiple sites or posted to a listserv without the copyright holder&apos;s express written permission. However, users may print, download, or email articles for individual use. This abstract may be abridged. No warranty is given about the accuracy of the copy. Users should refer to the original published version of the material for the full abstract. (Copyright applies to all Abstracts.)</style></abstract><notes><style face="normal" font="default" size="100%">Bharwani, Aleem 1; Email Address: ambharwa@ucalgary.ca; Kline, Theresa 2; Email Address: babbitt@ucalgary.ca; Patterson, Margaret 3; Email Address: mpatters@ucalgary.ca; Affiliations: 1: Cumming School of Medicine, University of Calgary, Calgary, Alberta Canada; 2: Department of Psychology, University of Calgary, Calgary, Alberta Canada; 3: Werklund School of Education, University of Calgary, Calgary, Alberta Canada; Issue Info: Sep2017, Vol. 21 Issue 3, p211; Thesaurus Term: Team building; Thesaurus Term: Communication; Subject Term: Medical education -- Canada; Subject Term: Leadership training; Subject Term: Medical schools -- Canada; Subject Term: Educational evaluation; Subject Term: Self-consciousness (Awareness); Number of Pages: 13p; Document Type: Article; Full Text Word Count: 6575</style></notes><work-type><style face="normal" font="default" size="100%">Article</style></work-type><urls><related-urls><url><style face="normal" font="default" size="100%">http://search.ebscohost.com/login.aspx?direct=true&amp;db=bth&amp;AN=124659805&amp;site=ehost-live</style></url><url><style face="normal" font="default" size="100%">https://onlinelibrary.wiley.com/doi/pdf/10.1111/ijtd.12104</style></url></related-urls><pdf-urls><url>internal-pdf://0304089171/Bharwani-2017-A stakeholder-based approach to.pdf</url><url>internal-pdf://1687926650/Bharwani-2017-A stakeholder-based approach to1.pdf</url></pdf-urls></urls><electronic-resource-num><style face="normal" font="default" size="100%">10.1111/ijtd.12104</style></electronic-resource-num><remote-database-name><style face="normal" font="default" size="100%">bth</style></remote-database-name><remote-database-provider><style face="normal" font="default" size="100%">EBSCOhost</style></remote-database-provider></record><record><database name="My EndNote Library.enl" path="/Users/nicoleca/Documents/My EndNote Library.enl">My EndNote Library.enl</database><source-app name="EndNote" version="19.0">EndNote</source-app><rec-number>467</rec-number><foreign-keys><key app="EN" db-id="z5xxpxarbreepueexzlvd2ekaatdezt2wxwd">467</key></foreign-keys><ref-type name="Journal Article">17</ref-type><contributors><authors><author><style face="normal" font="default" size="100%">Bormann, L.</style></author><author><style face="normal" font="default" size="100%">Abrahamson, K.</style></author></authors></contributors><auth-address><style face="normal" font="default" size="100%">Author Affiliations: Assistant Professor (Dr Bormann), School of Nursing, Western Kentucky University, Bowling Green; and Assistant Professor (Dr Abrahamson), School of Nursing, Purdue University, West Lafayette, Indiana.</style></auth-address><titles><title><style face="normal" font="default" size="100%">Do staff nurse perceptions of nurse leadership behaviors influence staff nurse job satisfaction? The case of a hospital applying for Magnet(R) designation</style></title><secondary-title><style face="normal" font="default" size="100%">J Nurs Adm</style></secondary-title><alt-title><style face="normal" font="default" size="100%">The Journal of nursing administration</style></alt-title></titles><periodical><full-title><style face="normal" font="default" size="100%">J Nurs Adm</style></full-title><abbr-1><style face="normal" font="default" size="100%">The Journal of nursing administration</style></abbr-1></periodical><alt-periodical><full-title><style face="normal" font="default" size="100%">J Nurs Adm</style></full-title><abbr-1><style face="normal" font="default" size="100%">The Journal of nursing administration</style></abbr-1></alt-periodical><pages><style face="normal" font="default" size="100%">219-25</style></pages><volume><style face="normal" font="default" size="100%">44</style></volume><number><style face="normal" font="default" size="100%">4</style></number><edition><style face="normal" font="default" size="100%">2014/03/26</style></edition><keywords><keyword><style face="normal" font="default" size="100%">*Hospital Administration</style></keyword><keyword><style face="normal" font="default" size="100%">Humans</style></keyword><keyword><style face="normal" font="default" size="100%">*Job Satisfaction</style></keyword><keyword><style face="normal" font="default" size="100%">*Leadership</style></keyword><keyword><style face="normal" font="default" size="100%">Nursing Staff, Hospital/*psychology</style></keyword></keywords><dates><year><style face="normal" font="default" size="100%">2014</style></year><pub-dates><date><style face="normal" font="default" size="100%">Apr</style></date></pub-dates></dates><isbn><style face="normal" font="default" size="100%">0002-0443</style></isbn><accession-num><style face="normal" font="default" size="100%">24662691</style></accession-num><abstract><style face="normal" font="default" size="100%">BACKGROUND: Nurse managers leadership behaviors influence the job satisfaction of staff nurses. Transformational leadership is 1 of the 5 components associated with the Magnet Recognition Program(R). OBJECTIVE: The aim of this study was to examine the relationship between staff nurse perception of nurse manager leadership behavior and staff nurse job satisfaction in a hospital on the Magnet(R) journey and the influence of nurse manager leadership style on staff nurse job satisfaction. METHODS: A descriptive, correlational design using a self-report survey with convenience sampling was used for this quantitative research study. Staff nurses completed the Multifactor Leadership Questionnaire 5X Short Form, the Abridged Job Descriptive Index survey, and a demographic questionnaire. Pearson correlations and regression analyses were completed to explore the relationship and influence of nurse manager leadership style on staff nurse job satisfaction. RESULTS: Transformational and transactional leadership styles of nurse managers were positively related to staff nurse overall job satisfaction and satisfaction with opportunity for promotion. Passive-avoidant leadership style of nurse managers was negatively related to staff nurse satisfaction with work, promotion, supervision, and coworker. Satisfaction with nurse manager leadership was a positive influence on overall nurse job satisfaction when separately controlling for the influence of each leadership style. CONCLUSION: Transformational and transactional leadership styles should be taught and encouraged among nurse managers to positively influence the job satisfaction of staff nurses.</style></abstract><notes><style face="normal" font="default" size="100%">1539-0721&#xD;Bormann, Lorraine&#xD;Abrahamson, Kathleen&#xD;Journal Article&#xD;United States&#xD;J Nurs Adm. 2014 Apr;44(4):219-25. doi: 10.1097/NNA.0000000000000053.</style></notes><urls><pdf-urls><url>internal-pdf://4084960730/Bormann.pdf</url></pdf-urls></urls><electronic-resource-num><style face="normal" font="default" size="100%">10.1097/nna.0000000000000053</style></electronic-resource-num><remote-database-provider><style face="normal" font="default" size="100%">NLM</style></remote-database-provider><language><style face="normal" font="default" size="100%">eng</style></language></record><record><database name="My EndNote Library.enl" path="/Users/nicoleca/Documents/My EndNote Library.enl">My EndNote Library.enl</database><source-app name="EndNote" version="19.0">EndNote</source-app><rec-number>469</rec-number><foreign-keys><key app="EN" db-id="z5xxpxarbreepueexzlvd2ekaatdezt2wxwd">469</key></foreign-keys><ref-type name="Journal Article">17</ref-type><contributors><authors><author><style face="normal" font="default" size="100%">Buckley, P. F.</style></author></authors></contributors><auth-address><style face="normal" font="default" size="100%">Medical College of Georgia, Augusta, GA, USA, pbuckley@gru.edu.</style></auth-address><titles><title><style face="normal" font="default" size="100%">The medical school dean: leadership and workforce development</style></title><secondary-title><style face="normal" font="default" size="100%">Acad Psychiatry</style></secondary-title><alt-title><style face="normal" font="default" size="100%">Academic psychiatry : the journal of the American Association of Directors of Psychiatric Residency Training and the Association for Academic Psychiatry</style></alt-title></titles><periodical><full-title><style face="normal" font="default" size="100%">Acad Psychiatry</style></full-title><abbr-1><style face="normal" font="default" size="100%">Academic psychiatry : the journal of the American Association of Directors of Psychiatric Residency Training and the Association for Academic Psychiatry</style></abbr-1></periodical><alt-periodical><full-title><style face="normal" font="default" size="100%">Acad Psychiatry</style></full-title><abbr-1><style face="normal" font="default" size="100%">Academic psychiatry : the journal of the American Association of Directors of Psychiatric Residency Training and the Association for Academic Psychiatry</style></abbr-1></alt-periodical><pages><style face="normal" font="default" size="100%">82-5</style></pages><volume><style face="normal" font="default" size="100%">38</style></volume><number><style face="normal" font="default" size="100%">1</style></number><edition><style face="normal" font="default" size="100%">2014/01/17</style></edition><keywords><keyword><style face="normal" font="default" size="100%">Administrative Personnel/standards</style></keyword><keyword><style face="normal" font="default" size="100%">Faculty, Medical/*standards</style></keyword><keyword><style face="normal" font="default" size="100%">Humans</style></keyword><keyword><style face="normal" font="default" size="100%">*Leadership</style></keyword><keyword><style face="normal" font="default" size="100%">Schools, Medical/*organization &amp; administration</style></keyword><keyword><style face="normal" font="default" size="100%">Staff Development/standards</style></keyword></keywords><dates><year><style face="normal" font="default" size="100%">2014</style></year><pub-dates><date><style face="normal" font="default" size="100%">Feb</style></date></pub-dates></dates><isbn><style face="normal" font="default" size="100%">1042-9670</style></isbn><accession-num><style face="normal" font="default" size="100%">24430587</style></accession-num><abstract><style face="normal" font="default" size="100%">OBJECTIVE: The author reviews the role of deans in US academic medical centers. METHODS: The author describes the role of the dean of a medical school on the basis of his personal experience and key texts on the topic. RESULTS: Skills acquired earlier in an academic career are used across a much broader base in the role of dean, and the dean holds a time-honored and privileged position in academic medicine. Fundamental activities of the dean include communication, mentorship, recruitment, and retention. CONCLUSION: As with any leadership role, the position is not about the person, and a dean serves as a resource to a host of internal constituents and as an ambassador for the institution.</style></abstract><notes><style face="normal" font="default" size="100%">1545-7230&#xD;Buckley, Peter F&#xD;Journal Article&#xD;United States&#xD;Acad Psychiatry. 2014 Feb;38(1):82-5. doi: 10.1007/s40596-013-0021-7. Epub 2014 Jan 16.</style></notes><urls><related-urls><url><style face="normal" font="default" size="100%">https://link.springer.com/content/pdf/10.1007%2Fs40596-013-0021-7.pdf</style></url></related-urls><pdf-urls><url>internal-pdf://2426206509/Buckley-2014-The medical school dean_ leadersh.pdf</url><url>internal-pdf://2639189049/Buckley-2014-The medical school dean_ leaders1.pdf</url></pdf-urls></urls><electronic-resource-num><style face="normal" font="default" size="100%">10.1007/s40596-013-0021-7</style></electronic-resource-num><remote-database-provider><style face="normal" font="default" size="100%">NLM</style></remote-database-provider><language><style face="normal" font="default" size="100%">eng</style></language></record><record><database name="My EndNote Library.enl" path="/Users/nicoleca/Documents/My EndNote Library.enl">My EndNote Library.enl</database><source-app name="EndNote" version="19.0">EndNote</source-app><rec-number>483</rec-number><foreign-keys><key app="EN" db-id="z5xxpxarbreepueexzlvd2ekaatdezt2wxwd">483</key></foreign-keys><ref-type name="Journal Article">17</ref-type><contributors><authors><author><style face="normal" font="default" size="100%">Campbell, J. C.</style></author><author><style face="normal" font="default" size="100%">McBride, A. B.</style></author><author><style face="normal" font="default" size="100%">Etcher, L.</style></author><author><style face="normal" font="default" size="100%">Deming, K.</style></author></authors></contributors><auth-address><style face="normal" font="default" size="100%">Robert Wood Johnson Foundation Nurse Faculty Scholars Program, Johns Hopkins University School of Nursing, Baltimore, MD, United States&#xD;Indiana University School of Nursing, National Advisory Committee Chair, Robert Wood Johnson Foundation Nurse Faculty Scholars Program, Indianapolis, IN, United States&#xD;Robert Wood Johnson Foundation Nurse Faculty Scholars Alumna, Yale University School of Nursing, West HavenCT, United States</style></auth-address><titles><title><style face="normal" font="default" size="100%">Robert Wood Johnson Foundation Nurse Faculty Scholars program leadership training</style></title><secondary-title><style face="normal" font="default" size="100%">Nursing Outlook</style></secondary-title><alt-title><style face="normal" font="default" size="100%">Nurs. Outlook</style></alt-title></titles><periodical><full-title><style face="normal" font="default" size="100%">Nursing Outlook</style></full-title><abbr-1><style face="normal" font="default" size="100%">Nurs. Outlook</style></abbr-1></periodical><alt-periodical><full-title><style face="normal" font="default" size="100%">Nursing Outlook</style></full-title><abbr-1><style face="normal" font="default" size="100%">Nurs. Outlook</style></abbr-1></alt-periodical><pages><style face="normal" font="default" size="100%">290-302</style></pages><volume><style face="normal" font="default" size="100%">65</style></volume><number><style face="normal" font="default" size="100%">3</style></number><keywords><keyword><style face="normal" font="default" size="100%">Faculty development</style></keyword><keyword><style face="normal" font="default" size="100%">Integrated scholar model</style></keyword><keyword><style face="normal" font="default" size="100%">Leadership training</style></keyword><keyword><style face="normal" font="default" size="100%">Nursing</style></keyword><keyword><style face="normal" font="default" size="100%">Outward bound training model</style></keyword><keyword><style face="normal" font="default" size="100%">Robert Wood Johnson Foundation</style></keyword><keyword><style face="normal" font="default" size="100%">budget</style></keyword><keyword><style face="normal" font="default" size="100%">chemical binding</style></keyword><keyword><style face="normal" font="default" size="100%">curriculum</style></keyword><keyword><style face="normal" font="default" size="100%">human</style></keyword><keyword><style face="normal" font="default" size="100%">information technology</style></keyword><keyword><style face="normal" font="default" size="100%">leadership</style></keyword><keyword><style face="normal" font="default" size="100%">management</style></keyword><keyword><style face="normal" font="default" size="100%">model</style></keyword><keyword><style face="normal" font="default" size="100%">nurse</style></keyword><keyword><style face="normal" font="default" size="100%">quantitative study</style></keyword><keyword><style face="normal" font="default" size="100%">strategic planning</style></keyword><keyword><style face="normal" font="default" size="100%">teaching</style></keyword><keyword><style face="normal" font="default" size="100%">university</style></keyword><keyword><style face="normal" font="default" size="100%">witness</style></keyword><keyword><style face="normal" font="default" size="100%">adult</style></keyword><keyword><style face="normal" font="default" size="100%">education</style></keyword><keyword><style face="normal" font="default" size="100%">female</style></keyword><keyword><style face="normal" font="default" size="100%">male</style></keyword><keyword><style face="normal" font="default" size="100%">middle aged</style></keyword><keyword><style face="normal" font="default" size="100%">non profit organization</style></keyword><keyword><style face="normal" font="default" size="100%">nursing education</style></keyword><keyword><style face="normal" font="default" size="100%">organization and management</style></keyword><keyword><style face="normal" font="default" size="100%">personnel management</style></keyword><keyword><style face="normal" font="default" size="100%">procedures</style></keyword><keyword><style face="normal" font="default" size="100%">program development</style></keyword><keyword><style face="normal" font="default" size="100%">program evaluation</style></keyword><keyword><style face="normal" font="default" size="100%">United States</style></keyword><keyword><style face="normal" font="default" size="100%">Faculty, Nursing</style></keyword><keyword><style face="normal" font="default" size="100%">Foundations</style></keyword><keyword><style face="normal" font="default" size="100%">Humans</style></keyword><keyword><style face="normal" font="default" size="100%">Staff Development</style></keyword></keywords><dates><year><style face="normal" font="default" size="100%">2017</style></year></dates><publisher><style face="normal" font="default" size="100%">Mosby Inc.</style></publisher><isbn><style face="normal" font="default" size="100%">00296554 (ISSN)</style></isbn><abstract><style face="normal" font="default" size="100%">Background The Robert Wood Johnson Foundation Nurse Faculty Scholars program was created to address the nursing shortage via development of the next generation of national leaders in academic nursing. Purpose The leadership training combined development at the scholar&apos;s home institution with in-person didactic and interactive sessions with notable leaders in nursing and other disciplines. Methods A curriculum matrix, organized by six domains, was evaluated quantitatively and qualitatively. Discussion What set this program apart is that it immersed junior faculty in concerted leadership development with regard to all aspects of the faculty role so that teaching interactively, making use of the latest in information technology, giving testimony before a policy-making group, participating in strategic planning, and figuring out how to reduce the budget without jeopardizing quality were all envisioned as part of the faculty role. Conclusion The domains covered by this program could easily be used as the framework to plan other leadership-development programs for the next generation of academic leaders. © 2017 Elsevier Inc.</style></abstract><notes><style face="normal" font="default" size="100%">Export Date: 25 September 2018&#xD;CODEN: NUOUA&#xD;Correspondence Address: Deming, K.; Robert Wood Johnson Foundation Nurse Faculty Scholars Program, Johns Hopkins University School of Nursing, 525 N. Wolfe Street, Room 441, United States; email: Kdeming1@jhu.edu</style></notes><work-type><style face="normal" font="default" size="100%">Article</style></work-type><urls><related-urls><url><style face="normal" font="default" size="100%">https://www.scopus.com/inward/record.uri?eid=2-s2.0-85017097988&amp;doi=10.1016%2fj.outlook.2017.02.003&amp;partnerID=40&amp;md5=76722a348e2643eeacdcc53f88207602</style></url><url><style face="normal" font="default" size="100%">https://scholarworks.iupui.edu/bitstream/handle/1805/12757/Campbell_2017_nursing.pdf?sequence=1</style></url></related-urls><pdf-urls><url>internal-pdf://1101513928/Campbell-2017-Robert Wood Johnson Foundation N.pdf</url><url>internal-pdf://1129566410/Campbell-2017-Robert Wood Johnson Foundation 1.pdf</url></pdf-urls></urls><electronic-resource-num><style face="normal" font="default" size="100%">10.1016/j.outlook.2017.02.003</style></electronic-resource-num><remote-database-name><style face="normal" font="default" size="100%">Scopus</style></remote-database-name><language><style face="normal" font="default" size="100%">English</style></language></record><record><database name="My EndNote Library.enl" path="/Users/nicoleca/Documents/My EndNote Library.enl">My EndNote Library.enl</database><source-app name="EndNote" version="19.0">EndNote</source-app><rec-number>450</rec-number><foreign-keys><key app="EN" db-id="z5xxpxarbreepueexzlvd2ekaatdezt2wxwd">450</key></foreign-keys><ref-type name="Journal Article">17</ref-type><contributors><authors><author><style face="normal" font="default" size="100%">Chargualaf, K. A.</style></author><author><style face="normal" font="default" size="100%">Elliott, B.</style></author><author><style face="normal" font="default" size="100%">Patterson, B.</style></author></authors></contributors><titles><title><style face="normal" font="default" size="100%">From Military to Academic Nursing: Embracing an Untapped Leadership Resource</style></title><secondary-title><style face="normal" font="default" size="100%">J Nurs Educ</style></secondary-title><alt-title><style face="normal" font="default" size="100%">The Journal of nursing education</style></alt-title></titles><periodical><full-title><style face="normal" font="default" size="100%">J Nurs Educ</style></full-title><abbr-1><style face="normal" font="default" size="100%">The Journal of nursing education</style></abbr-1></periodical><alt-periodical><full-title><style face="normal" font="default" size="100%">J Nurs Educ</style></full-title><abbr-1><style face="normal" font="default" size="100%">The Journal of nursing education</style></abbr-1></alt-periodical><pages><style face="normal" font="default" size="100%">355-358</style></pages><volume><style face="normal" font="default" size="100%">57</style></volume><number><style face="normal" font="default" size="100%">6</style></number><edition><style face="normal" font="default" size="100%">2018/06/05</style></edition><dates><year><style face="normal" font="default" size="100%">2018</style></year><pub-dates><date><style face="normal" font="default" size="100%">Jun 1</style></date></pub-dates></dates><isbn><style face="normal" font="default" size="100%">0148-4834</style></isbn><accession-num><style face="normal" font="default" size="100%">29863736</style></accession-num><abstract><style face="normal" font="default" size="100%">BACKGROUND: Strong leaders are essential for nursing program success, yet few faculty are interested or qualified to assume leadership positions within academia. This generates concern over lingering shortages and lack of succession planning. METHOD: A qualitative, descriptive study examined the transition experience of military nurses who became nurse educators. Emerging from an analysis of interviews with 13 Veteran nurses, the subtheme of &quot;using my leadership toolbox&quot; is explored within the context of leadership development. RESULTS: Grounded in their military leadership development, the participants modeled essential leader qualities. They demonstrated confidence, vision, humility, a strong work ethic, clear communication, and a willingness to assume risk. CONCLUSION: Veteran nurses may be a viable solution to bring leadership knowledge, behaviors, and experience to the faculty role. Current academic leaders should facilitate the translation of these leadership attributes to address ongoing challenges facing nursing education. [J Nurs Educ. 2018;57(6):355-358.].</style></abstract><notes><style face="normal" font="default" size="100%">1938-2421&#xD;Chargualaf, Katie A&#xD;Elliott, Brenda&#xD;Patterson, Barbara&#xD;Journal Article&#xD;United States&#xD;J Nurs Educ. 2018 Jun 1;57(6):355-358. doi: 10.3928/01484834-20180522-06.</style></notes><urls><related-urls><url><style face="normal" font="default" size="100%">https://www.healio.com/nursing/journals/jne/2018-6-57-6/%7Bf973c004-8017-4e75-b759-50cf32eae2bf%7D/from-military-to-academic-nursing-embracing-an-untapped-leadership-resource.pdf</style></url></related-urls><pdf-urls><url>internal-pdf://0628175010/Chargualaf-2018-From Military to Academic Nurs.pdf</url><url>internal-pdf://3130390641/Chargualaf-2018-From Military to Academic Nur1.pdf</url></pdf-urls></urls><electronic-resource-num><style face="normal" font="default" size="100%">10.3928/01484834-20180522-06</style></electronic-resource-num><remote-database-provider><style face="normal" font="default" size="100%">NLM</style></remote-database-provider><language><style face="normal" font="default" size="100%">eng</style></language></record><record><database name="My EndNote Library.enl" path="/Users/nicoleca/Documents/My EndNote Library.enl">My EndNote Library.enl</database><source-app name="EndNote" version="19.0">EndNote</source-app><rec-number>485</rec-number><foreign-keys><key app="EN" db-id="z5xxpxarbreepueexzlvd2ekaatdezt2wxwd">485</key></foreign-keys><ref-type name="Journal Article">17</ref-type><contributors><authors><author><style face="normal" font="default" size="100%">Claikens, B.</style></author></authors></contributors><auth-address><style face="normal" font="default" size="100%">AZ Damiaan Oostende, Belgium</style></auth-address><titles><title><style face="normal" font="default" size="100%">Leadership development for hospital physicians</style></title><secondary-title><style face="normal" font="default" size="100%">Journal of the Belgian Society of Radiology</style></secondary-title><alt-title><style face="normal" font="default" size="100%">J. Belg. Soc. Radiol.</style></alt-title></titles><periodical><full-title><style face="normal" font="default" size="100%">Journal of the Belgian Society of Radiology</style></full-title><abbr-1><style face="normal" font="default" size="100%">J. Belg. Soc. Radiol.</style></abbr-1></periodical><alt-periodical><full-title><style face="normal" font="default" size="100%">Journal of the Belgian Society of Radiology</style></full-title><abbr-1><style face="normal" font="default" size="100%">J. Belg. Soc. Radiol.</style></abbr-1></alt-periodical><volume><style face="normal" font="default" size="100%">101</style></volume><keywords><keyword><style face="normal" font="default" size="100%">budget</style></keyword><keyword><style face="normal" font="default" size="100%">commercial phenomena</style></keyword><keyword><style face="normal" font="default" size="100%">general hospital</style></keyword><keyword><style face="normal" font="default" size="100%">health care industry</style></keyword><keyword><style face="normal" font="default" size="100%">health care organization</style></keyword><keyword><style face="normal" font="default" size="100%">health care quality</style></keyword><keyword><style face="normal" font="default" size="100%">health care system</style></keyword><keyword><style face="normal" font="default" size="100%">hospital management</style></keyword><keyword><style face="normal" font="default" size="100%">hospital organization</style></keyword><keyword><style face="normal" font="default" size="100%">hospital physician</style></keyword><keyword><style face="normal" font="default" size="100%">hospital planning</style></keyword><keyword><style face="normal" font="default" size="100%">human</style></keyword><keyword><style face="normal" font="default" size="100%">leadership</style></keyword><keyword><style face="normal" font="default" size="100%">long term care</style></keyword><keyword><style face="normal" font="default" size="100%">medical decision making</style></keyword><keyword><style face="normal" font="default" size="100%">medical technology</style></keyword><keyword><style face="normal" font="default" size="100%">Note</style></keyword><keyword><style face="normal" font="default" size="100%">patient care</style></keyword><keyword><style face="normal" font="default" size="100%">patient safety</style></keyword><keyword><style face="normal" font="default" size="100%">professional development</style></keyword><keyword><style face="normal" font="default" size="100%">strategic planning</style></keyword><keyword><style face="normal" font="default" size="100%">university hospital</style></keyword></keywords><dates><year><style face="normal" font="default" size="100%">2017</style></year></dates><publisher><style face="normal" font="default" size="100%">Ubiquity Press Ltd</style></publisher><isbn><style face="normal" font="default" size="100%">25148281 (ISSN)</style></isbn><notes><style face="normal" font="default" size="100%">Export Date: 25 September 2018&#xD;Correspondence Address: Claikens, B.; AZ Damiaan OostendeBelgium; email: bclaikens@me.com</style></notes><work-type><style face="normal" font="default" size="100%">Note</style></work-type><urls><related-urls><url><style face="normal" font="default" size="100%">https://www.scopus.com/inward/record.uri?eid=2-s2.0-85041357555&amp;doi=10.5334%2fjbr-btr.1416&amp;partnerID=40&amp;md5=69e3890d6a95dd426f46c7adf04c3aa9</style></url><url><style face="normal" font="default" size="100%">https://www.jbsr.be/articles/10.5334/jbr-btr.1416/</style></url></related-urls><pdf-urls><url>internal-pdf://2550207932/Claikens.pdf</url></pdf-urls></urls><custom7><style face="normal" font="default" size="100%">19</style></custom7><electronic-resource-num><style face="normal" font="default" size="100%">10.5334/jbr-btr.1416</style></electronic-resource-num><remote-database-name><style face="normal" font="default" size="100%">Scopus</style></remote-database-name><language><style face="normal" font="default" size="100%">English</style></language></record><record><database name="My EndNote Library.enl" path="/Users/nicoleca/Documents/My EndNote Library.enl">My EndNote Library.enl</database><source-app name="EndNote" version="19.0">EndNote</source-app><rec-number>456</rec-number><foreign-keys><key app="EN" db-id="z5xxpxarbreepueexzlvd2ekaatdezt2wxwd">456</key></foreign-keys><ref-type name="Journal Article">17</ref-type><contributors><authors><author><style face="normal" font="default" size="100%">Clapp, J. T.</style></author><author><style face="normal" font="default" size="100%">Gordon, E. K. B.</style></author><author><style face="normal" font="default" size="100%">Baranov, D. Y.</style></author><author><style face="normal" font="default" size="100%">Trey, B.</style></author><author><style face="normal" font="default" size="100%">Tilin, F. J.</style></author><author><style face="normal" font="default" size="100%">Fleisher, L. A.</style></author></authors></contributors><auth-address><style face="normal" font="default" size="100%">J.T. Clapp is research associate, Department of Anesthesiology and Critical Care, Perelman School of Medicine, University of Pennsylvania, Philadelphia, Pennsylvania. E.K.B. Gordon is assistant professor, Department of Anesthesiology and Critical Care, Perelman School of Medicine, University of Pennsylvania, Philadelphia, Pennsylvania. D.Y. Baranov is assistant professor, Department of Anesthesiology and Critical Care, Perelman School of Medicine, University of Pennsylvania, Philadelphia, Pennsylvania. B. Trey is president, Vector Group Consulting USA, and an organizational psychologist, Philadelphia, Pennsylvania. F.J. Tilin is director, Graduate Organization Development and Leadership Programs, Saint Joseph&apos;s University, Philadelphia, Pennsylvania, and senior consultant, Vector Group Consulting USA, Philadelphia, Pennsylvania. L.A. Fleisher is Robert Dunning Dripps Professor and chair, Department of Anesthesiology and Critical Care, Perelman School of Medicine, University of Pennsylvania, Philadelphia, Pennsylvania.</style></auth-address><titles><title><style face="normal" font="default" size="100%">Encouraging Reflexivity in a Residency Leadership Development Program: Expanding Outside the Competency Approach</style></title><secondary-title><style face="normal" font="default" size="100%">Acad Med</style></secondary-title><alt-title><style face="normal" font="default" size="100%">Academic medicine : journal of the Association of American Medical Colleges</style></alt-title></titles><periodical><full-title><style face="normal" font="default" size="100%">Acad Med</style></full-title><abbr-1><style face="normal" font="default" size="100%">Academic medicine : journal of the Association of American Medical Colleges</style></abbr-1></periodical><alt-periodical><full-title><style face="normal" font="default" size="100%">Acad Med</style></full-title><abbr-1><style face="normal" font="default" size="100%">Academic medicine : journal of the Association of American Medical Colleges</style></abbr-1></alt-periodical><pages><style face="normal" font="default" size="100%">210-213</style></pages><volume><style face="normal" font="default" size="100%">93</style></volume><number><style face="normal" font="default" size="100%">2</style></number><edition><style face="normal" font="default" size="100%">2017/09/21</style></edition><dates><year><style face="normal" font="default" size="100%">2018</style></year><pub-dates><date><style face="normal" font="default" size="100%">Feb</style></date></pub-dates></dates><isbn><style face="normal" font="default" size="100%">1040-2446</style></isbn><accession-num><style face="normal" font="default" size="100%">28930765</style></accession-num><abstract><style face="normal" font="default" size="100%">PROBLEM: While leadership development is increasingly a goal of academic medicine, it is typically framed as competency acquisition, which can limit its focus to a circumscribed set of social behaviors. This orientation may also reinforce the cultural characteristics of academic medicine that can make effective leadership difficult, rather than training leaders capable of examining and changing this culture. Expanding leadership development so it promotes social reflexivity presents a way to bolster some of the weaknesses of the competency paradigm. APPROACH: In 2013-2016, the University of Penn sylvania&apos;s Department of Anesthesiology and Critical Care (DACC) carried out a leadership development program for residents, which included seminars focused on developing particular leadership skills and annual capstone sessions facilitating discussion between residents and attending physicians about topics chosen by residents. The capstone sessions proved to be most impactful, serving as forums for open conversation about how these groups interact when engaged in social behaviors such as giving/receiving feedback, offering support after an adverse event, and teaching/learning in the clinic. OUTCOMES: The success of the capstone sessions led to a 2016 DACC-wide initiative to facilitate transparency among all professional roles (faculty, residents, nurse anesthetists, administrative staff) and encourage widespread reflexive examination about how the manner in which these groups interact encourages or impedes leadership and teamwork. NEXT STEPS: Further work is necessary to describe how leadership program formats can be diversified to better encourage reflexivity. There is also a need to develop mechanisms for assessing outcomes of leadership programs that expand outside the competency-based system.</style></abstract><notes><style face="normal" font="default" size="100%">1938-808x&#xD;Clapp, Justin T&#xD;Gordon, Emily K B&#xD;Baranov, Dimitry Y&#xD;Trey, Beulah&#xD;Tilin, Felice J&#xD;Fleisher, Lee A&#xD;Journal Article&#xD;United States&#xD;Acad Med. 2018 Feb;93(2):210-213. doi: 10.1097/ACM.0000000000001915.</style></notes><urls><pdf-urls><url>internal-pdf://3520709986/Clapp.pdf</url></pdf-urls></urls><electronic-resource-num><style face="normal" font="default" size="100%">10.1097/acm.0000000000001915</style></electronic-resource-num><remote-database-provider><style face="normal" font="default" size="100%">NLM</style></remote-database-provider><language><style face="normal" font="default" size="100%">eng</style></language></record><record><database name="My EndNote Library.enl" path="/Users/nicoleca/Documents/My EndNote Library.enl">My EndNote Library.enl</database><source-app name="EndNote" version="19.0">EndNote</source-app><rec-number>519</rec-number><foreign-keys><key app="EN" db-id="z5xxpxarbreepueexzlvd2ekaatdezt2wxwd">519</key></foreign-keys><ref-type name="Journal Article">17</ref-type><contributors><authors><author><style face="normal" font="default" size="100%">Delmatoff, J.</style></author><author><style face="normal" font="default" size="100%">Lazarus, I. R.</style></author></authors></contributors><auth-address><style face="normal" font="default" size="100%">PathFinder Coaching, Murrieta, CA, United States&#xD;Creative Healthcare, Del Mar, CA, United States</style></auth-address><titles><title><style face="normal" font="default" size="100%">The most effective leadership style for the new landscape of healthcare</style></title><secondary-title><style face="normal" font="default" size="100%">Journal of Healthcare Management</style></secondary-title><alt-title><style face="normal" font="default" size="100%">J. Healthc. Manage.</style></alt-title></titles><periodical><full-title><style face="normal" font="default" size="100%">Journal of Healthcare Management</style></full-title><abbr-1><style face="normal" font="default" size="100%">J. Healthc. Manage.</style></abbr-1></periodical><alt-periodical><full-title><style face="normal" font="default" size="100%">Journal of Healthcare Management</style></full-title><abbr-1><style face="normal" font="default" size="100%">J. Healthc. Manage.</style></abbr-1></alt-periodical><pages><style face="normal" font="default" size="100%">245-249</style></pages><volume><style face="normal" font="default" size="100%">59</style></volume><number><style face="normal" font="default" size="100%">4</style></number><keywords><keyword><style face="normal" font="default" size="100%">Article</style></keyword><keyword><style face="normal" font="default" size="100%">change management</style></keyword><keyword><style face="normal" font="default" size="100%">emotional intelligence</style></keyword><keyword><style face="normal" font="default" size="100%">employee</style></keyword><keyword><style face="normal" font="default" size="100%">health care delivery</style></keyword><keyword><style face="normal" font="default" size="100%">health care organization</style></keyword><keyword><style face="normal" font="default" size="100%">health care policy</style></keyword><keyword><style face="normal" font="default" size="100%">health care quality</style></keyword><keyword><style face="normal" font="default" size="100%">health care system</style></keyword><keyword><style face="normal" font="default" size="100%">human</style></keyword><keyword><style face="normal" font="default" size="100%">information service</style></keyword><keyword><style face="normal" font="default" size="100%">investment</style></keyword><keyword><style face="normal" font="default" size="100%">leadership</style></keyword><keyword><style face="normal" font="default" size="100%">medical staff</style></keyword><keyword><style face="normal" font="default" size="100%">organizational culture</style></keyword><keyword><style face="normal" font="default" size="100%">quality control</style></keyword><keyword><style face="normal" font="default" size="100%">reimbursement</style></keyword><keyword><style face="normal" font="default" size="100%">resource allocation</style></keyword><keyword><style face="normal" font="default" size="100%">self concept</style></keyword><keyword><style face="normal" font="default" size="100%">social aspect</style></keyword><keyword><style face="normal" font="default" size="100%">work environment</style></keyword><keyword><style face="normal" font="default" size="100%">hospital management</style></keyword><keyword><style face="normal" font="default" size="100%">United States</style></keyword><keyword><style face="normal" font="default" size="100%">Delivery of Health Care</style></keyword><keyword><style face="normal" font="default" size="100%">Health Care Reform</style></keyword><keyword><style face="normal" font="default" size="100%">Health Facility Administration</style></keyword><keyword><style face="normal" font="default" size="100%">Patient Protection and Affordable Care Act</style></keyword></keywords><dates><year><style face="normal" font="default" size="100%">2014</style></year></dates><publisher><style face="normal" font="default" size="100%">Lippincott Williams and Wilkins</style></publisher><isbn><style face="normal" font="default" size="100%">10969012 (ISSN)</style></isbn><notes><style face="normal" font="default" size="100%">Cited By :9&#xD;Export Date: 25 September 2018&#xD;CODEN: JHMAF&#xD;Correspondence Address: Lazarus, I.R.; Creative HealthcareUnited States; email: Irl@creative-healthcare.com</style></notes><work-type><style face="normal" font="default" size="100%">Article</style></work-type><urls><related-urls><url><style face="normal" font="default" size="100%">https://www.scopus.com/inward/record.uri?eid=2-s2.0-84907424001&amp;partnerID=40&amp;md5=a2a3a3532a6952de0b72e33894c8adc3</style></url></related-urls><pdf-urls><url>internal-pdf://3829176408/Ardestani.pdf</url></pdf-urls></urls><remote-database-name><style face="normal" font="default" size="100%">Scopus</style></remote-database-name><language><style face="normal" font="default" size="100%">English</style></language></record><record><database name="My EndNote Library.enl" path="/Users/nicoleca/Documents/My EndNote Library.enl">My EndNote Library.enl</database><source-app name="EndNote" version="19.0">EndNote</source-app><rec-number>555</rec-number><foreign-keys><key app="EN" db-id="z5xxpxarbreepueexzlvd2ekaatdezt2wxwd">555</key></foreign-keys><ref-type name="Journal Article">17</ref-type><contributors><authors><author><style face="normal" font="default" size="100%">Evans, Lance</style></author><author><style face="normal" font="default" size="100%">Hess, Caryl A.</style></author><author><style face="normal" font="default" size="100%">Abdelhamid, Smah</style></author><author><style face="normal" font="default" size="100%">Stepleman, Lara M.</style></author></authors></contributors><titles><title><style face="normal" font="default" size="100%">Leadership Development in the Context of a University Consolidation: An Initial Evaluation of the Authentic Leadership Pipeline Program</style></title><secondary-title><style face="normal" font="default" size="100%">Journal of Leadership Studies</style></secondary-title></titles><periodical><full-title><style face="normal" font="default" size="100%">Journal of Leadership Studies</style></full-title></periodical><pages><style face="normal" font="default" size="100%">7-21</style></pages><volume><style face="normal" font="default" size="100%">10</style></volume><number><style face="normal" font="default" size="100%">3</style></number><keywords><keyword><style face="normal" font="default" size="100%">Attitudes of leaders</style></keyword><keyword><style face="normal" font="default" size="100%">Followership</style></keyword><keyword><style face="normal" font="default" size="100%">Leadership -- Social aspects</style></keyword><keyword><style face="normal" font="default" size="100%">Leaders -- Social aspects</style></keyword><keyword><style face="normal" font="default" size="100%">Mergers of universities &amp; colleges</style></keyword></keywords><dates><year><style face="normal" font="default" size="100%">2016</style></year><pub-dates><date><style face="normal" font="default" size="100%">Fall2016</style></date></pub-dates></dates><publisher><style face="normal" font="default" size="100%">John Wiley &amp; Sons, Inc.</style></publisher><isbn><style face="normal" font="default" size="100%">19352611</style></isbn><accession-num><style face="normal" font="default" size="100%">120810694</style></accession-num><abstract><style face="normal" font="default" size="100%">University mergers and consolidations are on the rise, and the trend is likely to continue in the near term future. Such a trend is significant, as a university consolidations are inherently challenging and require strong and well-developed leadership to be successful. In the current paper, a low-cost leadership development program (the Authentic Leadership Pipeline program) that was initiated and developed to meet the leadership needs of Augusta University, the institutional result of the consolidation of Georgia Health Sciences University and Augusta State University is described. In addition, an initial pilot evaluation of the program that examined reactions and subjective perceptions of learning and behavior change is described. The findings were promising and suggest a high level of satisfaction, significant learning, and new behavior. Implications, applications, and future directions are discussed. [ABSTRACT FROM AUTHOR]&#xD;Copyright of Journal of Leadership Studies is the property of John Wiley &amp; Sons, Inc. and its content may not be copied or emailed to multiple sites or posted to a listserv without the copyright holder&apos;s express written permission. However, users may print, download, or email articles for individual use. This abstract may be abridged. No warranty is given about the accuracy of the copy. Users should refer to the original published version of the material for the full abstract. (Copyright applies to all Abstracts.)</style></abstract><notes><style face="normal" font="default" size="100%">Evans, Lance 1; Email Address: lanevans@augusta.edu; Hess, Caryl A. 2; Email Address: cahess@augusta.edu; Abdelhamid, Smah 3; Email Address: sabdelhamid@augusta.edu; Stepleman, Lara M. 4; Email Address: lsteplem@augusta.edu; Affiliations: 1: Leadership Development at Augusta University and AU Health System, Department of Psychiatry &amp; Health Behavior, Department of Anesthesiology &amp; Perioperative Medicine; 2: Leadership Development at Augusta University and AU Health System, College of Education&apos;s Leadership Department and Women&apos;s and Gender Studies Department at Augusta University; 3: Office of Leadership Development at Augusta University and AU Health System; 4: Educational Innovation Institute, Department of Psychiatry and Health Behavior at Augusta University; Issue Info: Fall2016, Vol. 10 Issue 3, p7; Thesaurus Term: Attitudes of leaders; Subject Term: Followership; Subject Term: Leadership -- Social aspects; Subject Term: Leaders -- Social aspects; Subject Term: Mergers of universities &amp; colleges; NAICS/Industry Codes: 611310 Colleges, Universities, and Professional Schools; Number of Pages: 15p; Illustrations: 9 Charts; Document Type: Article</style></notes><work-type><style face="normal" font="default" size="100%">Article</style></work-type><urls><related-urls><url><style face="normal" font="default" size="100%">http://search.ebscohost.com/login.aspx?direct=true&amp;db=bth&amp;AN=120810694&amp;site=ehost-live</style></url><url><style face="normal" font="default" size="100%">https://onlinelibrary.wiley.com/doi/pdf/10.1002/jls.21484</style></url></related-urls><pdf-urls><url>internal-pdf://1734575197/Evans-2016-Leadership Development in the Conte.pdf</url><url>internal-pdf://3211441677/Evans-2016-Leadership Development in the Cont1.pdf</url></pdf-urls></urls><electronic-resource-num><style face="normal" font="default" size="100%">10.1002/jls.21484</style></electronic-resource-num><remote-database-name><style face="normal" font="default" size="100%">bth</style></remote-database-name><remote-database-provider><style face="normal" font="default" size="100%">EBSCOhost</style></remote-database-provider></record><record><database name="My EndNote Library.enl" path="/Users/nicoleca/Documents/My EndNote Library.enl">My EndNote Library.enl</database><source-app name="EndNote" version="19.0">EndNote</source-app><rec-number>747</rec-number><foreign-keys><key app="EN" db-id="z5xxpxarbreepueexzlvd2ekaatdezt2wxwd">747</key><key app="ENWeb" db-id="">0</key></foreign-keys><ref-type name="Journal Article">17</ref-type><contributors><authors><author><style face="normal" font="default" size="100%">Fought, Rick L.</style></author><author><style face="normal" font="default" size="100%">Misawa, Mitsunori</style></author></authors></contributors><titles><title><style face="normal" font="default" size="100%">Effective Leadership in Academic Health Sciences Libraries: A Qualitative Phenomenological Study</style></title><secondary-title><style face="normal" font="default" size="100%">Journal of Library Administration</style></secondary-title></titles><periodical><full-title><style face="normal" font="default" size="100%">Journal of Library Administration</style></full-title></periodical><pages><style face="normal" font="default" size="100%">974-989</style></pages><volume><style face="normal" font="default" size="100%">56</style></volume><number><style face="normal" font="default" size="100%">8</style></number><section><style face="normal" font="default" size="100%">974</style></section><dates><year><style face="normal" font="default" size="100%">2016</style></year></dates><isbn><style face="normal" font="default" size="100%">0193-0826&#xD;1540-3564</style></isbn><urls><pdf-urls><url>internal-pdf://1869470123/Fought-2016-Effective Leadership in Academic H.pdf</url></pdf-urls></urls><electronic-resource-num><style face="normal" font="default" size="100%">10.1080/01930826.2015.1130548</style></electronic-resource-num></record><record><database name="My EndNote Library.enl" path="/Users/nicoleca/Documents/My EndNote Library.enl">My EndNote Library.enl</database><source-app name="EndNote" version="19.0">EndNote</source-app><rec-number>452</rec-number><foreign-keys><key app="EN" db-id="z5xxpxarbreepueexzlvd2ekaatdezt2wxwd">452</key></foreign-keys><ref-type name="Journal Article">17</ref-type><contributors><authors><author><style face="normal" font="default" size="100%">Giddens, J.</style></author></authors></contributors><auth-address><style face="normal" font="default" size="100%">School of Nursing, Virginia Commonwealth University, Richmond, Virginia, United States. Electronic address: jgiddens@vcu.edu.</style></auth-address><titles><title><style face="normal" font="default" size="100%">Transformational leadership: What every nursing dean should know</style></title><secondary-title><style face="normal" font="default" size="100%">J Prof Nurs</style></secondary-title><alt-title><style face="normal" font="default" size="100%">Journal of professional nursing : official journal of the American Association of Colleges of Nursing</style></alt-title></titles><periodical><full-title><style face="normal" font="default" size="100%">J Prof Nurs</style></full-title><abbr-1><style face="normal" font="default" size="100%">Journal of professional nursing : official journal of the American Association of Colleges of Nursing</style></abbr-1></periodical><alt-periodical><full-title><style face="normal" font="default" size="100%">J Prof Nurs</style></full-title><abbr-1><style face="normal" font="default" size="100%">Journal of professional nursing : official journal of the American Association of Colleges of Nursing</style></abbr-1></alt-periodical><pages><style face="normal" font="default" size="100%">117-121</style></pages><volume><style face="normal" font="default" size="100%">34</style></volume><number><style face="normal" font="default" size="100%">2</style></number><edition><style face="normal" font="default" size="100%">2018/04/29</style></edition><keywords><keyword><style face="normal" font="default" size="100%">Clinical Nursing Research</style></keyword><keyword><style face="normal" font="default" size="100%">Education, Nursing</style></keyword><keyword><style face="normal" font="default" size="100%">Humans</style></keyword><keyword><style face="normal" font="default" size="100%">*Interprofessional Relations</style></keyword><keyword><style face="normal" font="default" size="100%">*Leadership</style></keyword><keyword><style face="normal" font="default" size="100%">Motivation</style></keyword><keyword><style face="normal" font="default" size="100%">*Nurse Administrators</style></keyword><keyword><style face="normal" font="default" size="100%">*Organizational Innovation</style></keyword></keywords><dates><year><style face="normal" font="default" size="100%">2018</style></year><pub-dates><date><style face="normal" font="default" size="100%">Mar - Apr</style></date></pub-dates></dates><isbn><style face="normal" font="default" size="100%">8755-7223</style></isbn><accession-num><style face="normal" font="default" size="100%">29703313</style></accession-num><abstract><style face="normal" font="default" size="100%">Transformational leadership (TFL) has become a predominant leadership style practiced by leaders across many industries and disciplines, including nursing. As a component of the Full Range Leadership Model proposed by Bass (1985), TFL is characterized by the ability to stimulate, inspire, and motivate followers. Transformational leaders focus on building relationships with people and creating change by emphasizing values. Most TFL literature in nursing focuses on clinical practice with very little representation from academic nursing leadership. This article describes TFL, presents general findings from the literature, discusses this leadership style in the context of academic nursing leadership, makes recommendations for professional development of this leadership approach and offers suggests for future inquiry.</style></abstract><notes><style face="normal" font="default" size="100%">1532-8481&#xD;Giddens, Jean&#xD;Journal Article&#xD;United States&#xD;J Prof Nurs. 2018 Mar - Apr;34(2):117-121. doi: 10.1016/j.profnurs.2017.10.004. Epub 2017 Oct 16.</style></notes><urls><related-urls><url><style face="normal" font="default" size="100%">https://ac.els-cdn.com/S8755722317301527/1-s2.0-S8755722317301527-main.pdf?_tid=7cf9d611-9c4a-4396-8345-57e86a87ecc9&amp;acdnat=1537909950_9fbdc77590ad89be227ca8130338ec00</style></url></related-urls><pdf-urls><url>internal-pdf://3130390643/Giddens-2018-Transformational leadership_ What.pdf</url><url>internal-pdf://0945117274/Giddens-2018-Transformational leadership_ Wha1.pdf</url></pdf-urls></urls><electronic-resource-num><style face="normal" font="default" size="100%">10.1016/j.profnurs.2017.10.004</style></electronic-resource-num><remote-database-provider><style face="normal" font="default" size="100%">NLM</style></remote-database-provider><language><style face="normal" font="default" size="100%">eng</style></language></record><record><database name="My EndNote Library.enl" path="/Users/nicoleca/Documents/My EndNote Library.enl">My EndNote Library.enl</database><source-app name="EndNote" version="19.0">EndNote</source-app><rec-number>567</rec-number><foreign-keys><key app="EN" db-id="z5xxpxarbreepueexzlvd2ekaatdezt2wxwd">567</key></foreign-keys><ref-type name="Journal Article">17</ref-type><contributors><authors><author><style face="normal" font="default" size="100%">Harris, Mitchel B.</style></author><author><style face="normal" font="default" size="100%">von Keudell, Arvind</style></author><author><style face="normal" font="default" size="100%">McMahon, Graham</style></author><author><style face="normal" font="default" size="100%">Bierer, Barbara</style></author></authors></contributors><titles><title><style face="normal" font="default" size="100%">Physician Self-Assessment of Leadership Skills</style></title><secondary-title><style face="normal" font="default" size="100%">Physician Executive</style></secondary-title></titles><periodical><full-title><style face="normal" font="default" size="100%">Physician executive</style></full-title><abbr-1><style face="normal" font="default" size="100%">Physician Exec</style></abbr-1></periodical><pages><style face="normal" font="default" size="100%">30-36</style></pages><volume><style face="normal" font="default" size="100%">40</style></volume><number><style face="normal" font="default" size="100%">2</style></number><keywords><keyword><style face="normal" font="default" size="100%">Personnel management</style></keyword><keyword><style face="normal" font="default" size="100%">Financial management</style></keyword><keyword><style face="normal" font="default" size="100%">Decision making</style></keyword><keyword><style face="normal" font="default" size="100%">Core competencies</style></keyword><keyword><style face="normal" font="default" size="100%">Physicians</style></keyword><keyword><style face="normal" font="default" size="100%">Communication</style></keyword><keyword><style face="normal" font="default" size="100%">Leadership training</style></keyword></keywords><dates><year><style face="normal" font="default" size="100%">2014</style></year></dates><publisher><style face="normal" font="default" size="100%">American Association of Physician Leadership</style></publisher><isbn><style face="normal" font="default" size="100%">08982759</style></isbn><accession-num><style face="normal" font="default" size="100%">94847134</style></accession-num><abstract><style face="normal" font="default" size="100%">The article reports on a finding that hospital leadership training should focus on personnel and financial management, and on building decision-making skills as of March 2014. Based on self-assessed competencies, a majority of senior level physicians and a minority of early level physicians had trained in leadership. Early and mid-career physicians, and senior physicians, had the highest confidence in decision-making skills, and in communication and people management skills, respectively.</style></abstract><notes><style face="normal" font="default" size="100%">Harris, Mitchel B. 1; Email Address: mbharris@partners.org; von Keudell, Arvind 2; Email Address: avonkeudell@partners.org; McMahon, Graham 3,4; Email Address: gmcmahon@partners.org; Bierer, Barbara 5,6; Email Address: bbierer@partners.org; Affiliations: 1: Professor, Department of Orthopaedic Surgery, Brigham and Women&apos;s Hospital, Harvard Medical School, Boston; 2: Orthopaedic surgery resident, Harvard Combined Orthopaedic Residency Program, Boston, MA; 3: Endocrinologist, Brigham and Women&apos;s Hospital; 4: Associate professor of medicine, Harvard Medical School, Boston, MA; 5: Professor, Department of Medicine, Brigham and Women&apos;s Hospital; 6: Professor of Medicine, Harvard Medical School, Boston, MA; Issue Info: Mar/Apr2014, Vol. 40 Issue 2, p30; Thesaurus Term: Personnel management; Thesaurus Term: Financial management; Thesaurus Term: Decision making; Thesaurus Term: Core competencies; Thesaurus Term: Physicians; Thesaurus Term: Communication; Subject Term: Leadership training; NAICS/Industry Codes: 923130 Administration of Human Resource Programs (except Education, Public Health, and Veterans&apos; Affairs Programs); NAICS/Industry Codes: 541612 Human Resources Consulting Services; NAICS/Industry Codes: 621111 Offices of Physicians (except Mental Health Specialists); NAICS/Industry Codes: 621110 Offices of physicians; NAICS/Industry Codes: 523920 Portfolio Management; Number of Pages: 6p; Illustrations: 2 Color Photographs, 4 Charts; Document Type: Article</style></notes><work-type><style face="normal" font="default" size="100%">Article</style></work-type><urls><related-urls><url><style face="normal" font="default" size="100%">http://search.ebscohost.com/login.aspx?direct=true&amp;db=bth&amp;AN=94847134&amp;site=ehost-live</style></url></related-urls><pdf-urls><url>internal-pdf://2426206506/harris.pdf</url></pdf-urls></urls><remote-database-name><style face="normal" font="default" size="100%">bth</style></remote-database-name><remote-database-provider><style face="normal" font="default" size="100%">EBSCOhost</style></remote-database-provider></record><record><database name="My EndNote Library.enl" path="/Users/nicoleca/Documents/My EndNote Library.enl">My EndNote Library.enl</database><source-app name="EndNote" version="19.0">EndNote</source-app><rec-number>513</rec-number><foreign-keys><key app="EN" db-id="z5xxpxarbreepueexzlvd2ekaatdezt2wxwd">513</key></foreign-keys><ref-type name="Conference Proceedings">10</ref-type><contributors><authors><author><style face="normal" font="default" size="100%">Hartmann, D.</style></author><author><style face="normal" font="default" size="100%">Mauda, R.</style></author></authors><secondary-authors><author><style face="normal" font="default" size="100%">Thopil, G. A.</style></author><author><style face="normal" font="default" size="100%">Pretorius, L.</style></author></secondary-authors></contributors><auth-address><style face="normal" font="default" size="100%">University of the Witwatersrand, School of Mechanical, Industrial and Aeronautical Engineering, Johannesburg, South Africa</style></auth-address><titles><title><style face="normal" font="default" size="100%">Who runs this place? An analysis of the leadership of public hospitals in South Africa</style></title><secondary-title><style face="normal" font="default" size="100%">24th International Association for Management of Technology Conference: Technology, Innovation and Management for Sustainable Growth, IAMOT 2015</style></secondary-title><alt-title><style face="normal" font="default" size="100%">IAMOT - Int. Assoc. Manag. Technol. Conf.: Technol., Innov. Manag. Sustain. Growth, Proc.</style></alt-title></titles><pages><style face="normal" font="default" size="100%">1487-1502</style></pages><keywords><keyword><style face="normal" font="default" size="100%">Hospital Management</style></keyword><keyword><style face="normal" font="default" size="100%">Leadership Competence</style></keyword><keyword><style face="normal" font="default" size="100%">Online data trolling</style></keyword><keyword><style face="normal" font="default" size="100%">South Africa</style></keyword><keyword><style face="normal" font="default" size="100%">Engineering research</style></keyword><keyword><style face="normal" font="default" size="100%">Health care</style></keyword><keyword><style face="normal" font="default" size="100%">Industrial management</style></keyword><keyword><style face="normal" font="default" size="100%">Presses (machine tools)</style></keyword><keyword><style face="normal" font="default" size="100%">Sustainable development</style></keyword><keyword><style face="normal" font="default" size="100%">Academic qualification</style></keyword><keyword><style face="normal" font="default" size="100%">Chief executive officer</style></keyword><keyword><style face="normal" font="default" size="100%">Department of healths</style></keyword><keyword><style face="normal" font="default" size="100%">Online data</style></keyword><keyword><style face="normal" font="default" size="100%">Personal characteristics</style></keyword><keyword><style face="normal" font="default" size="100%">Hospitals</style></keyword></keywords><dates><year><style face="normal" font="default" size="100%">2015</style></year></dates><publisher><style face="normal" font="default" size="100%">Graduate School of Technology Management, University of Pretoria</style></publisher><isbn><style face="normal" font="default" size="100%">9781775921110 (ISBN)</style></isbn><abstract><style face="normal" font="default" size="100%">The South African press frequently publishes articles which highlight the weakness and insufficiency of healthcare delivery. Anecdotal evidence suggests that poor leadership is partly to blame for poor service delivery. This study was designed to evaluate leadership in Healthcare. To do so, we formulated a best practice effective leader and measured South African hospital leadership against this prototype. This study derived a competence framework from available literature identifying the desirable characteristics of hospital leadership. This included academic qualifications, personal characteristics and functional competencies. A pilot study was conducted which evaluated the academic qualifications of management against hospital performance as measured by the South African Department of Health. Hospitals were categorised as either poor (or not-improving) and good (or improving). Making use of a limited national audit and press coverage, deductions were made about the performance of hospitals in relationship to the profile of the Chief Executive Officer (CEO) of the institution. We found that the global best practice models are roughly followed in South Africa, however at relatively lower qualification levels. We found that all the best run hospitals in South Africa are clinician led, but equally, so are all the worst hospitals. This paper presents a useful insight into the sort of leadership in South African hospitals, chiefly summarising existing qualifications and experience. This paper questions the current recruitment policy for hospitals which preferentially hires clinicians and asks questions about management qualifications which remain inadequately explored. Copyright © 2015 by the University of the Witwatersrand.</style></abstract><notes><style face="normal" font="default" size="100%">Conference code: 117786&#xD;Export Date: 25 September 2018</style></notes><work-type><style face="normal" font="default" size="100%">Conference Paper</style></work-type><urls><related-urls><url><style face="normal" font="default" size="100%">https://www.scopus.com/inward/record.uri?eid=2-s2.0-84975684113&amp;partnerID=40&amp;md5=653dd371484d9cfc804d6031271f2805</style></url></related-urls><pdf-urls><url>internal-pdf://2442186211/hartmann.pdf</url></pdf-urls></urls><custom3><style face="normal" font="default" size="100%">IAMOT 2015 - 24th International Association for Management of Technology Conference: Technology, Innovation and Management for Sustainable Growth, Proceedings</style></custom3><remote-database-name><style face="normal" font="default" size="100%">Scopus</style></remote-database-name><language><style face="normal" font="default" size="100%">English</style></language><access-date><style face="normal" font="default" size="100%">8 June 2015 through 11 June 2015</style></access-date></record><record><database name="My EndNote Library.enl" path="/Users/nicoleca/Documents/My EndNote Library.enl">My EndNote Library.enl</database><source-app name="EndNote" version="19.0">EndNote</source-app><rec-number>543</rec-number><foreign-keys><key app="EN" db-id="z5xxpxarbreepueexzlvd2ekaatdezt2wxwd">543</key></foreign-keys><ref-type name="Journal Article">17</ref-type><contributors><authors><author><style face="normal" font="default" size="100%">Hernandez, James S.</style></author><author><style face="normal" font="default" size="100%">Poole Jr, Kenneth G.</style></author><author><style face="normal" font="default" size="100%">Grys, Thomas E.</style></author></authors></contributors><titles><title><style face="normal" font="default" size="100%">DISCUSSION: MENTORING MILLENNIALS FOR FUTURE LEADERSHIP</style></title><secondary-title><style face="normal" font="default" size="100%">Physician Leadership Journal</style></secondary-title></titles><periodical><full-title><style face="normal" font="default" size="100%">Physician Leadership Journal</style></full-title></periodical><pages><style face="normal" font="default" size="100%">41-44</style></pages><volume><style face="normal" font="default" size="100%">5</style></volume><number><style face="normal" font="default" size="100%">3</style></number><keywords><keyword><style face="normal" font="default" size="100%">Millennials</style></keyword><keyword><style face="normal" font="default" size="100%">Leadership</style></keyword><keyword><style face="normal" font="default" size="100%">Physicians</style></keyword><keyword><style face="normal" font="default" size="100%">Medical personnel</style></keyword><keyword><style face="normal" font="default" size="100%">Mentoring</style></keyword></keywords><dates><year><style face="normal" font="default" size="100%">2018</style></year></dates><publisher><style face="normal" font="default" size="100%">American Association of Physician Leadership</style></publisher><isbn><style face="normal" font="default" size="100%">23744030</style></isbn><accession-num><style face="normal" font="default" size="100%">129151401</style></accession-num><abstract><style face="normal" font="default" size="100%">Millennials will comprise the majority of the U.S. workforce by 2025. If current health care leaders are to build a resilient system and leave a legacy, mentorship of millennials should be a top priority. Organizations offering mentorship for their youthful physicians also provide benefit to their older physicians by exposing them to insights about the evolution of the health care marketplace with millennials as consumers. [ABSTRACT FROM AUTHOR]&#xD;Copyright of Physician Leadership Journal is the property of American Association of Physician Leadership and its content may not be copied or emailed to multiple sites or posted to a listserv without the copyright holder&apos;s express written permission. However, users may print, download, or email articles for individual use. This abstract may be abridged. No warranty is given about the accuracy of the copy. Users should refer to the original published version of the material for the full abstract. (Copyright applies to all Abstracts.)</style></abstract><notes><style face="normal" font="default" size="100%">Hernandez, James S. 1; Email Address: hernandez.james@mayo.edu; Poole Jr., Kenneth G. 2; Grys, Thomas E. 3; Affiliations: 1: Medical director and laboratory medicine division chair, and associate professor of laboratory medicine and pathology, at Mayo Clinic and its College of Medicine in Arizona; 2: Medical director of patient experience and community internal medicine division consultant at Mayo Clinic in Arizona. He also sits on the admissions committee for Mayo Clinic School of Medicine; 3: Director of microbiology in the laboratory medicine and pathology department at Mayo Clinic in Arizona; Issue Info: May/Jun2018, Vol. 5 Issue 3, p41; Thesaurus Term: Millennials; Thesaurus Term: Leadership; Thesaurus Term: Physicians; Thesaurus Term: Medical personnel; Subject Term: Mentoring; NAICS/Industry Codes: 621111 Offices of Physicians (except Mental Health Specialists); NAICS/Industry Codes: 621110 Offices of physicians; Number of Pages: 4p; Document Type: Article</style></notes><work-type><style face="normal" font="default" size="100%">Article</style></work-type><urls><related-urls><url><style face="normal" font="default" size="100%">http://search.ebscohost.com/login.aspx?direct=true&amp;db=bth&amp;AN=129151401&amp;site=ehost-live</style></url></related-urls><pdf-urls><url>internal-pdf://0304089168/Hernandez.pdf</url></pdf-urls></urls><remote-database-name><style face="normal" font="default" size="100%">bth</style></remote-database-name><remote-database-provider><style face="normal" font="default" size="100%">EBSCOhost</style></remote-database-provider></record><record><database name="My EndNote Library.enl" path="/Users/nicoleca/Documents/My EndNote Library.enl">My EndNote Library.enl</database><source-app name="EndNote" version="19.0">EndNote</source-app><rec-number>597</rec-number><foreign-keys><key app="EN" db-id="z5xxpxarbreepueexzlvd2ekaatdezt2wxwd">597</key></foreign-keys><ref-type name="Journal Article">17</ref-type><contributors><authors><author><style face="normal" font="default" size="100%">Howell, L. P.</style></author><author><style face="normal" font="default" size="100%">Markwood, P. S.</style></author><author><style face="normal" font="default" size="100%">Zander, D. S.</style></author></authors></contributors><auth-address><style face="normal" font="default" size="100%">Department of Pathology and Laboratory Medicine, School of Medicine, University of California, Davis, Sacramento, CA, USA.&#xD;Association of Pathology Chairs, Wilmington, DE, USA.&#xD;Department of Pathology and Laboratory Medicine, University of Cincinnati, Cincinnati, OH, USA.</style></auth-address><titles><title><style face="normal" font="default" size="100%">The Association of Pathology Chairs&apos; Pathology Leadership Academy: Experience From the First 2 Years</style></title><secondary-title><style face="normal" font="default" size="100%">Acad Pathol</style></secondary-title><alt-title><style face="normal" font="default" size="100%">Academic pathology</style></alt-title></titles><periodical><full-title><style face="normal" font="default" size="100%">Acad Pathol</style></full-title><abbr-1><style face="normal" font="default" size="100%">Academic pathology</style></abbr-1></periodical><alt-periodical><full-title><style face="normal" font="default" size="100%">Acad Pathol</style></full-title><abbr-1><style face="normal" font="default" size="100%">Academic pathology</style></abbr-1></alt-periodical><pages><style face="normal" font="default" size="100%">2374289519826309</style></pages><volume><style face="normal" font="default" size="100%">6</style></volume><edition><style face="normal" font="default" size="100%">2019/02/23</style></edition><keywords><keyword><style face="normal" font="default" size="100%">career development</style></keyword><keyword><style face="normal" font="default" size="100%">diversity</style></keyword><keyword><style face="normal" font="default" size="100%">faculty development</style></keyword><keyword><style face="normal" font="default" size="100%">retention strategies</style></keyword><keyword><style face="normal" font="default" size="100%">succession planning</style></keyword><keyword><style face="normal" font="default" size="100%">conflicts of interest with respect to the research, authorship, and/or</style></keyword><keyword><style face="normal" font="default" size="100%">publication of this article.</style></keyword></keywords><dates><year><style face="normal" font="default" size="100%">2019</style></year><pub-dates><date><style face="normal" font="default" size="100%">Jan-Dec</style></date></pub-dates></dates><isbn><style face="normal" font="default" size="100%">2374-2895 (Print)&#xD;2374-2895</style></isbn><accession-num><style face="normal" font="default" size="100%">30793023</style></accession-num><abstract><style face="normal" font="default" size="100%">Leadership development and succession planning are critical to ensure continued strength of academic pathology. The Association of Pathology Chairs developed the Pathology Leadership Academy to prepare future academic leaders. The purpose of this report is to describe: (1) Pathology Leadership Academy&apos;s development and curriculum, (2) how Pathology Leadership Academy has met leadership development needs for individuals and academic departments in its first 2 years, (3) Pathology Leadership Academy&apos;s future directions based on program feedback. Results were analyzed from pre- and postprogram needs assessment surveys of pathology chairs and from evaluations from Pathology Leadership Academy participants in the first 2 years. Pathology Leadership Academy curriculum was developed from topics identified as priorities in the chairs&apos; survey. Twenty-eight (90%) of 31 responding participants were very satisfied/satisfied with Pathology Leadership Academy. Of the 18 responding chairs who sent a participant to Pathology Leadership Academy, 11 (61%) reported that Pathology Leadership Academy met their faculty development goal. Of all responding chairs, 13 (32%) of 41 reported uncertainty as to whether Pathology Leadership Academy is meeting chairs&apos; goals. Chairs reported that Pathology Leadership Academy provided value to their faculty through preparation for a future leadership role, enhancing skills for a current role, and enhancing understanding of opportunities and challenges in academic medicine. Most chairs (27/43, 66%) said Pathology Leadership Academy should be offered again; 13 (32%) of 43 were uncertain, and 1 (2%) of 43 said no. Initial experience of Pathology Leadership Academy is positive and promising and provides opportunity for leadership succession planning in academic pathology. Pathology Leadership Academy will use participant and chair feedback for ongoing curricular development to ensure topics continue to address major needs of academic pathology.</style></abstract><notes><style face="normal" font="default" size="100%">Howell, Lydia Pleotis&#xD;Markwood, Priscilla S&#xD;Zander, Dani S&#xD;Journal Article&#xD;United States&#xD;Acad Pathol. 2019 Feb 11;6:2374289519826309. doi: 10.1177/2374289519826309. eCollection 2019 Jan-Dec.</style></notes><urls><related-urls><url><style face="normal" font="default" size="100%">https://www.ncbi.nlm.nih.gov/pmc/articles/PMC6376530/pdf/10.1177_2374289519826309.pdf</style></url></related-urls><pdf-urls><url>internal-pdf://1726956429/Howell-2019-The Association of Pathology Chair.pdf</url><url>internal-pdf://0943947737/Howell-2019-The Association of Pathology Chai1.pdf</url></pdf-urls></urls><custom2><style face="normal" font="default" size="100%">PMC6376530</style></custom2><electronic-resource-num><style face="normal" font="default" size="100%">10.1177/2374289519826309</style></electronic-resource-num><remote-database-provider><style face="normal" font="default" size="100%">NLM</style></remote-database-provider><language><style face="normal" font="default" size="100%">eng</style></language></record><record><database name="My EndNote Library.enl" path="/Users/nicoleca/Documents/My EndNote Library.enl">My EndNote Library.enl</database><source-app name="EndNote" version="19.0">EndNote</source-app><rec-number>740</rec-number><foreign-keys><key app="EN" db-id="z5xxpxarbreepueexzlvd2ekaatdezt2wxwd">740</key><key app="ENWeb" db-id="">0</key></foreign-keys><ref-type name="Journal Article">17</ref-type><contributors><authors><author><style face="normal" font="default" size="100%">Khoshhal, K. I.</style></author><author><style face="normal" font="default" size="100%">Guraya, S. Y.</style></author></authors></contributors><auth-address><style face="normal" font="default" size="100%">Department of Surgery, College of Medicine, Taibah University, Almadinah Almunawwarah, Kingdom of Saudi Arabia. E-mail. kkhoshhal@hotmail.com.</style></auth-address><titles><title><style face="normal" font="default" size="100%">Leaders produce leaders and managers produce followers. A systematic review of the desired competencies and standard settings for physicians&apos; leadership</style></title><secondary-title><style face="normal" font="default" size="100%">Saudi Med J</style></secondary-title></titles><periodical><full-title><style face="normal" font="default" size="100%">Saudi Med J</style></full-title></periodical><pages><style face="normal" font="default" size="100%">1061-7</style></pages><volume><style face="normal" font="default" size="100%">37</style></volume><number><style face="normal" font="default" size="100%">10</style></number><edition><style face="normal" font="default" size="100%">2016/09/22</style></edition><keywords><keyword><style face="normal" font="default" size="100%">Female</style></keyword><keyword><style face="normal" font="default" size="100%">Humans</style></keyword><keyword><style face="normal" font="default" size="100%">*Leadership</style></keyword><keyword><style face="normal" font="default" size="100%">Male</style></keyword><keyword><style face="normal" font="default" size="100%">*Physicians</style></keyword></keywords><dates><year><style face="normal" font="default" size="100%">2016</style></year><pub-dates><date><style face="normal" font="default" size="100%">Oct</style></date></pub-dates></dates><isbn><style face="normal" font="default" size="100%">0379-5284 (Print)&#xD;0379-5284 (Linking)</style></isbn><accession-num><style face="normal" font="default" size="100%">27652355</style></accession-num><abstract><style face="normal" font="default" size="100%">OBJECTIVES: To elaborate the desired qualities, traits, and styles of physician&apos;s leadership with a deep insight into the recommended measures to inculcate leadership skills in physicians. METHODS: The databases of MEDLINE, EMBASE, CINAHL, and the Cochrane Library were searched for the full-text English-language articles published during the period 2000-2015. Further search, including manual search of grey literature, was conducted from the bibliographic list of all included articles. Medical Subject Headings (MeSH) keywords &quot;Leadership&quot; AND &quot;Leadership traits&quot; AND &quot;Leadership styles&quot; AND &quot;Physicians&apos; leadership&quot; AND &quot;Tomorrow&apos;s doctors&quot; were used for the literature search. This search followed a step-wise approach defined by the Preferred Reporting Items for Systematic Reviews and Meta-Analyses (PRISMA). The retrieved bibliographic list was analyzed and non-relevant material such as abstracts, conference proceedings, letters to editor, and short communications were excluded. Finally, 21 articles were selected for this review. RESULTS: The literature search showed a number of leadership courses and formal training programs that can transform doctors to physician leaders. Leaders can inculcate confidence by integrating diverse views and listening; supporting skillful conversations through dialogue and helping others assess their influence and expertise. In addition to their clinical competence, physician leaders need to acquire the industry knowledge (clinical processes, health-care trends, budget), problem-solving skills, and emotional intelligence. CONCLUSION: This review emphasizes the need for embedding formal leadership courses in the medical curricula for fostering tomorrow doctors&apos; leadership and organizational skills. The in-house and off-campus training programs and workshops should be arranged for grooming the potential candidates for effective leadership.</style></abstract><notes><style face="normal" font="default" size="100%">Khoshhal, Khaid I&#xD;Guraya, Salman Y&#xD;eng&#xD;Review&#xD;Systematic Review&#xD;Saudi Arabia&#xD;Saudi Med J. 2016 Oct;37(10):1061-7. doi: 10.15537/smj.2016.10.15620.</style></notes><urls><related-urls><url><style face="normal" font="default" size="100%">https://www.ncbi.nlm.nih.gov/pubmed/27652355</style></url></related-urls><pdf-urls><url>internal-pdf://2053999930/Khoshhal-2016-Leaders produce leaders and mana.pdf</url></pdf-urls></urls><custom2><style face="normal" font="default" size="100%">PMC5075368</style></custom2><electronic-resource-num><style face="normal" font="default" size="100%">10.15537/smj.2016.10.15620</style></electronic-resource-num></record><record><database name="My EndNote Library.enl" path="/Users/nicoleca/Documents/My EndNote Library.enl">My EndNote Library.enl</database><source-app name="EndNote" version="19.0">EndNote</source-app><rec-number>494</rec-number><foreign-keys><key app="EN" db-id="z5xxpxarbreepueexzlvd2ekaatdezt2wxwd">494</key></foreign-keys><ref-type name="Journal Article">17</ref-type><contributors><authors><author><style face="normal" font="default" size="100%">Kron, P.</style></author><author><style face="normal" font="default" size="100%">Linecker, M.</style></author><author><style face="normal" font="default" size="100%">Graf, R.</style></author><author><style face="normal" font="default" size="100%">Clavien, P. A.</style></author></authors></contributors><auth-address><style face="normal" font="default" size="100%">Department of Surgery and Transplantation, Swiss HPB and Transplant Center, University Hospital, Raemistrasse 100, Zurich, 8091, Switzerland</style></auth-address><titles><title><style face="normal" font="default" size="100%">Leadership in the 21st century: Selection of the future chair and training of the next generation</style></title><secondary-title><style face="normal" font="default" size="100%">European Surgery - Acta Chirurgica Austriaca</style></secondary-title><alt-title><style face="normal" font="default" size="100%">Eur. Surg. Acta Chir. Austriaca</style></alt-title></titles><periodical><full-title><style face="normal" font="default" size="100%">European Surgery - Acta Chirurgica Austriaca</style></full-title><abbr-1><style face="normal" font="default" size="100%">Eur. Surg. Acta Chir. Austriaca</style></abbr-1></periodical><alt-periodical><full-title><style face="normal" font="default" size="100%">European Surgery - Acta Chirurgica Austriaca</style></full-title><abbr-1><style face="normal" font="default" size="100%">Eur. Surg. Acta Chir. Austriaca</style></abbr-1></alt-periodical><pages><style face="normal" font="default" size="100%">157-162</style></pages><volume><style face="normal" font="default" size="100%">48</style></volume><number><style face="normal" font="default" size="100%">3</style></number><keywords><keyword><style face="normal" font="default" size="100%">Chair4medicine</style></keyword><keyword><style face="normal" font="default" size="100%">Education</style></keyword><keyword><style face="normal" font="default" size="100%">Leadership</style></keyword><keyword><style face="normal" font="default" size="100%">Selectionprocess</style></keyword><keyword><style face="normal" font="default" size="100%">Surgery</style></keyword><keyword><style face="normal" font="default" size="100%">communication skill</style></keyword><keyword><style face="normal" font="default" size="100%">curriculum</style></keyword><keyword><style face="normal" font="default" size="100%">financial management</style></keyword><keyword><style face="normal" font="default" size="100%">general surgery</style></keyword><keyword><style face="normal" font="default" size="100%">human</style></keyword><keyword><style face="normal" font="default" size="100%">medicine</style></keyword><keyword><style face="normal" font="default" size="100%">practice guideline</style></keyword><keyword><style face="normal" font="default" size="100%">resident</style></keyword><keyword><style face="normal" font="default" size="100%">systematic review</style></keyword><keyword><style face="normal" font="default" size="100%">teacher</style></keyword><keyword><style face="normal" font="default" size="100%">teaching</style></keyword></keywords><dates><year><style face="normal" font="default" size="100%">2016</style></year></dates><publisher><style face="normal" font="default" size="100%">Springer-Verlag Wien</style></publisher><isbn><style face="normal" font="default" size="100%">16828631 (ISSN)</style></isbn><abstract><style face="normal" font="default" size="100%">Background: Leadership is considered important in academic health care systems and the demands on individual leaders are growing. Most often, leadership styles are self-taught by observation and practice. In the past, leadership was primarily defined by the tripod: research, patient care, and education. Beside the three traditional, tasks there is a business-oriented trend in health care, demanding an extreme diversity of abilities, e. g., skills in financial management, communication skills, conflict solving skills, networking, and rewarding skills. Integrating all these aspects to define the profile of a future chairperson has not been possible in the field of academic medicine. Methods: A literature search for leadership in academic medicine was performed. In addition, the contributions to the conference “Chair4Medicine” were evaluated. Results: Despite growing requirements for a leadership position, one essential property stayed the same over the years: a leader has to educate the next generation of surgeons and be a good motivator and inspiring teacher. Concerning education, surgery is facing a dilemma, displayed by a continuing decrease of applicants in surgical disciplines over the last years. Ten to 15 years ago, the number of applications for a surgical residency position was larger than the positions available. Today, this situation is clearly reversed, as indicated by a noticeable deficit in recruits. The decision to become a surgeon has become more and more unpopular. Reasons for this development are manifold, but often-mentioned causes are a lack of work–life balance, and a chaotic and non-inspiring training process combined with non-attractive leadership styles. Conclusions: There is a need for defining objective criteria to identify a future chair in an academic medical center. If the ongoing trend of decreased applications in general surgery continues, we will face a lack of top-motivated surgeons in the close future. More than ever, leadership styles and centers have to rethink their way of teaching and define a new way of being “attractive” for young surgical residents to guarantee the succession of the next generation. Educational opportunities, a clearly structured curriculum, and a productive environment are assumed crucial prerequisites for the next generation. Objective guidelines and instruments for the improvement of education should be developed and implemented. © 2016, Springer-Verlag Wien.</style></abstract><notes><style face="normal" font="default" size="100%">Export Date: 25 September 2018&#xD;CODEN: ESUUB&#xD;Correspondence Address: Clavien, P.A.; Department of Surgery and Transplantation, Swiss HPB and Transplant Center, University Hospital, Raemistrasse 100, Switzerland; email: pierre-alain.clavien@usz.ch</style></notes><work-type><style face="normal" font="default" size="100%">Article</style></work-type><urls><related-urls><url><style face="normal" font="default" size="100%">https://www.scopus.com/inward/record.uri?eid=2-s2.0-84969590409&amp;doi=10.1007%2fs10353-016-0419-z&amp;partnerID=40&amp;md5=3790a4510c2176a6778603ed819bf184</style></url><url><style face="normal" font="default" size="100%">https://link.springer.com/article/10.1007%2Fs10353-016-0419-z</style></url></related-urls><pdf-urls><url>internal-pdf://1713258268/Kron.pdf</url></pdf-urls></urls><electronic-resource-num><style face="normal" font="default" size="100%">10.1007/s10353-016-0419-z</style></electronic-resource-num><remote-database-name><style face="normal" font="default" size="100%">Scopus</style></remote-database-name><language><style face="normal" font="default" size="100%">English</style></language></record><record><database name="My EndNote Library.enl" path="/Users/nicoleca/Documents/My EndNote Library.enl">My EndNote Library.enl</database><source-app name="EndNote" version="19.0">EndNote</source-app><rec-number>686</rec-number><foreign-keys><key app="EN" db-id="z5xxpxarbreepueexzlvd2ekaatdezt2wxwd">686</key></foreign-keys><ref-type name="Journal Article">17</ref-type><contributors><authors><author><style face="normal" font="default" size="100%">Laurent, Lisa</style></author><author><style face="normal" font="default" size="100%">Sosenko, Teresa</style></author><author><style face="normal" font="default" size="100%">Zamfirova, Ina</style></author><author><style face="normal" font="default" size="100%">Hartwig, Cynthia</style></author></authors></contributors><titles><title><style face="normal" font="default" size="100%">EXPLORING EQUALITY IN LEADERSHIP ROLES</style></title><secondary-title><style face="normal" font="default" size="100%">Physician Leadership Journal</style></secondary-title></titles><periodical><full-title><style face="normal" font="default" size="100%">Physician Leadership Journal</style></full-title></periodical><pages><style face="normal" font="default" size="100%">36-39</style></pages><volume><style face="normal" font="default" size="100%">4</style></volume><number><style face="normal" font="default" size="100%">3</style></number><keywords><keyword><style face="normal" font="default" size="100%">Race discrimination</style></keyword><keyword><style face="normal" font="default" size="100%">Leadership in women</style></keyword><keyword><style face="normal" font="default" size="100%">Hospital medical staff</style></keyword><keyword><style face="normal" font="default" size="100%">Physicians -- Attitudes</style></keyword><keyword><style face="normal" font="default" size="100%">Women -- Attitudes</style></keyword></keywords><dates><year><style face="normal" font="default" size="100%">2017</style></year></dates><publisher><style face="normal" font="default" size="100%">American Association of Physician Leadership</style></publisher><isbn><style face="normal" font="default" size="100%">23744030</style></isbn><accession-num><style face="normal" font="default" size="100%">122809864</style></accession-num><abstract><style face="normal" font="default" size="100%">The article focuses on the leadership development for female residents and women inadequate representation in physician leadership. Topics discussed include effects of cultural and racial stereotypes on individuals&apos; opportunities for leadership; women lack characteristic agentic traits associated with stereotypical male-dominated leadership; and mentions to develop positive leadership attributes, attitudes and behaviors in women residents.</style></abstract><notes><style face="normal" font="default" size="100%">Laurent, Lisa 1; Email Address: lisa.laurent@advocatehealth.com; Sosenko, Teresa 2; Zamfirova, Ina 3; Hartwig, Cynthia 4; Affiliations: 1: President of Advanced Radiology Consultants and president-elect of the medical staff at Advocate Lutheran General Hospital in Park Ridge, Illinois; 2: First year of internal medicine residency at Trihealth Good Samaritan Hospital in Cincinnati, Ohio; 3: Health outcomes research coordinator at the Russell Institute for Research and Innovation at Advocate Lutheran General Hospital in Park Ridge, Illinois; 4: Executive director of women&apos;s services and professional development for Advocate Lutheran General Hospital in Park Ridge, Illinois; Issue Info: May/Jun2017, Vol. 4 Issue 3, p36; Thesaurus Term: Race discrimination; Subject Term: Leadership in women; Subject Term: Hospital medical staff; Subject Term: Physicians -- Attitudes; Subject Term: Women -- Attitudes; NAICS/Industry Codes: 621111 Offices of Physicians (except Mental Health Specialists); NAICS/Industry Codes: 621110 Offices of physicians; Number of Pages: 4p; Illustrations: 1 Color Photograph; Document Type: Article</style></notes><work-type><style face="normal" font="default" size="100%">Article</style></work-type><urls><related-urls><url><style face="normal" font="default" size="100%">https://search.ebscohost.com/login.aspx?direct=true&amp;db=bth&amp;AN=122809864&amp;site=ehost-live</style></url></related-urls><pdf-urls><url>internal-pdf://1101513925/laurent.pdf</url></pdf-urls></urls><remote-database-name><style face="normal" font="default" size="100%">Business Source Complete</style></remote-database-name><remote-database-provider><style face="normal" font="default" size="100%">EBSCOhost</style></remote-database-provider></record><record><database name="My EndNote Library.enl" path="/Users/nicoleca/Documents/My EndNote Library.enl">My EndNote Library.enl</database><source-app name="EndNote" version="19.0">EndNote</source-app><rec-number>739</rec-number><foreign-keys><key app="EN" db-id="z5xxpxarbreepueexzlvd2ekaatdezt2wxwd">739</key><key app="ENWeb" db-id="">0</key></foreign-keys><ref-type name="Journal Article">17</ref-type><contributors><authors><author><style face="normal" font="default" size="100%">Lee, E.</style></author><author><style face="normal" font="default" size="100%">Daugherty, J.</style></author><author><style face="normal" font="default" size="100%">Hamelin, T.</style></author></authors></contributors><titles><title><style face="normal" font="default" size="100%">Reimagine Health Care Leadership, Challenges and Opportunities in the 21st Century</style></title><secondary-title><style face="normal" font="default" size="100%">J Perianesth Nurs</style></secondary-title></titles><periodical><full-title><style face="normal" font="default" size="100%">J Perianesth Nurs</style></full-title></periodical><pages><style face="normal" font="default" size="100%">27-38</style></pages><volume><style face="normal" font="default" size="100%">34</style></volume><number><style face="normal" font="default" size="100%">1</style></number><edition><style face="normal" font="default" size="100%">2018/06/18</style></edition><keywords><keyword><style face="normal" font="default" size="100%">digital technology</style></keyword><keyword><style face="normal" font="default" size="100%">financial management</style></keyword><keyword><style face="normal" font="default" size="100%">health care leadership</style></keyword><keyword><style face="normal" font="default" size="100%">human capital management</style></keyword><keyword><style face="normal" font="default" size="100%">mHealth</style></keyword></keywords><dates><year><style face="normal" font="default" size="100%">2019</style></year><pub-dates><date><style face="normal" font="default" size="100%">Feb</style></date></pub-dates></dates><isbn><style face="normal" font="default" size="100%">1532-8473 (Electronic)&#xD;1089-9472 (Linking)</style></isbn><accession-num><style face="normal" font="default" size="100%">29908881</style></accession-num><abstract><style face="normal" font="default" size="100%">PURPOSE: This paper spotlights human capital management, digital technology, and costs control as issues that healthcare leaders will face in redesigning the health care ecosystem in the 21st century. DESIGN: The paper was designed to highlight the attributes that make effective leaders. It addresses how nursing leadership can take a lead to redesign the 21st Century health care system, supported by case examples. METHODS: An expansive literature review was done using MEDLINE, SAGE, Google Scholar, and University of California San Diego Library Catalogs. The selections criteria include recent publications in English within and outside the healthcare industry. FINDINGS: Health leadership is viewed as paramount to productivity, capacity and meeting new challenges. CONCLUSIONS: Effective nursing leadership in a healthcare organization correlates with staff job satisfaction, retention, turnover and quality of care. Nursing leadership development must be supported by appropriate level of educational preparedness, and requisite set of competencies and skills.</style></abstract><notes><style face="normal" font="default" size="100%">Lee, Esther&#xD;Daugherty, JoAnn&#xD;Hamelin, Thomas&#xD;eng&#xD;J Perianesth Nurs. 2019 Feb;34(1):27-38. doi: 10.1016/j.jopan.2017.11.007. Epub 2018 Jun 19.</style></notes><urls><related-urls><url><style face="normal" font="default" size="100%">https://www.ncbi.nlm.nih.gov/pubmed/29908881</style></url></related-urls><pdf-urls><url>internal-pdf://2953234492/Lee-2019-Reimagine Health Care Leadership, Cha.pdf</url></pdf-urls></urls><electronic-resource-num><style face="normal" font="default" size="100%">10.1016/j.jopan.2017.11.007</style></electronic-resource-num></record><record><database name="My EndNote Library.enl" path="/Users/nicoleca/Documents/My EndNote Library.enl">My EndNote Library.enl</database><source-app name="EndNote" version="19.0">EndNote</source-app><rec-number>465</rec-number><foreign-keys><key app="EN" db-id="z5xxpxarbreepueexzlvd2ekaatdezt2wxwd">465</key></foreign-keys><ref-type name="Journal Article">17</ref-type><contributors><authors><author><style face="normal" font="default" size="100%">Levine, R. B.</style></author><author><style face="normal" font="default" size="100%">Gonzalez-Fernandez, M.</style></author><author><style face="normal" font="default" size="100%">Bodurtha, J.</style></author><author><style face="normal" font="default" size="100%">Skarupski, K. A.</style></author><author><style face="normal" font="default" size="100%">Fivush, B.</style></author></authors></contributors><auth-address><style face="normal" font="default" size="100%">1 Department of Medicine, Johns Hopkins University School of Medicine , Baltimore, Maryland.</style></auth-address><titles><title><style face="normal" font="default" size="100%">Implementation and evaluation of the Johns Hopkins University School of Medicine leadership program for women faculty</style></title><secondary-title><style face="normal" font="default" size="100%">J Womens Health (Larchmt)</style></secondary-title><alt-title><style face="normal" font="default" size="100%">Journal of women&apos;s health (2002)</style></alt-title></titles><periodical><full-title><style face="normal" font="default" size="100%">J Womens Health (Larchmt)</style></full-title><abbr-1><style face="normal" font="default" size="100%">Journal of women&apos;s health (2002)</style></abbr-1></periodical><alt-periodical><full-title><style face="normal" font="default" size="100%">J Womens Health (Larchmt)</style></full-title><abbr-1><style face="normal" font="default" size="100%">Journal of women&apos;s health (2002)</style></abbr-1></alt-periodical><pages><style face="normal" font="default" size="100%">360-6</style></pages><volume><style face="normal" font="default" size="100%">24</style></volume><number><style face="normal" font="default" size="100%">5</style></number><edition><style face="normal" font="default" size="100%">2015/04/15</style></edition><keywords><keyword><style face="normal" font="default" size="100%">*Faculty, Medical</style></keyword><keyword><style face="normal" font="default" size="100%">Female</style></keyword><keyword><style face="normal" font="default" size="100%">Humans</style></keyword><keyword><style face="normal" font="default" size="100%">Job Satisfaction</style></keyword><keyword><style face="normal" font="default" size="100%">*Leadership</style></keyword><keyword><style face="normal" font="default" size="100%">*Professional Competence</style></keyword><keyword><style face="normal" font="default" size="100%">*Program Evaluation</style></keyword><keyword><style face="normal" font="default" size="100%">Schools, Medical</style></keyword><keyword><style face="normal" font="default" size="100%">Universities</style></keyword></keywords><dates><year><style face="normal" font="default" size="100%">2015</style></year><pub-dates><date><style face="normal" font="default" size="100%">May</style></date></pub-dates></dates><isbn><style face="normal" font="default" size="100%">1540-9996</style></isbn><accession-num><style face="normal" font="default" size="100%">25871739</style></accession-num><abstract><style face="normal" font="default" size="100%">BACKGROUND: Women continue to be underrepresented in top leadership roles in academic medicine. Leadership training programs for women are designed to enhance women&apos;s leadership skills and confidence and increase overall leadership diversity. The authors present a description and evaluation of a longitudinal, cohort-based, experiential leadership program for women faculty at the Johns Hopkins University School of Medicine. METHODS: We compared pre- and post-program self-assessed ratings of 11 leadership skills and specific negotiation behaviors from 3 cohorts of leadership program participants (n=134) from 2010 to 2013. RESULTS: Women reported significant improvements in skills across 11 domains with the exceptions of 2 domains, Public Speaking and Working in Teams, both of which received high scores in the pre-program assessment. The greatest improvement in rankings occurred within the domain of negotiation skills. Although women reported an increase in their negotiation skills, we were not able to demonstrate an increase in the number of times that women negotiated for salary, space, or promotion following participation in the program. CONCLUSIONS: The Johns Hopkins School of Medicine Leadership Program for Women Faculty has demonstrable value for the professional development of participants and addresses institutional strategies to enhance leadership diversity and the advancement of women.</style></abstract><notes><style face="normal" font="default" size="100%">1931-843x&#xD;Levine, Rachel B&#xD;Gonzalez-Fernandez, Marlis&#xD;Bodurtha, Joann&#xD;Skarupski, Kimberly A&#xD;Fivush, Barbara&#xD;Journal Article&#xD;United States&#xD;J Womens Health (Larchmt). 2015 May;24(5):360-6. doi: 10.1089/jwh.2014.5092. Epub 2015 Apr 14.</style></notes><urls><pdf-urls><url>internal-pdf://3616831740/levine.pdf</url></pdf-urls></urls><electronic-resource-num><style face="normal" font="default" size="100%">10.1089/jwh.2014.5092</style></electronic-resource-num><remote-database-provider><style face="normal" font="default" size="100%">NLM</style></remote-database-provider><language><style face="normal" font="default" size="100%">eng</style></language></record><record><database name="My EndNote Library.enl" path="/Users/nicoleca/Documents/My EndNote Library.enl">My EndNote Library.enl</database><source-app name="EndNote" version="19.0">EndNote</source-app><rec-number>738</rec-number><foreign-keys><key app="EN" db-id="z5xxpxarbreepueexzlvd2ekaatdezt2wxwd">738</key><key app="ENWeb" db-id="">0</key></foreign-keys><ref-type name="Journal Article">17</ref-type><contributors><authors><author><style face="normal" font="default" size="100%">Lorber, Mateja</style></author><author><style face="normal" font="default" size="100%">Treven, Sonja</style></author><author><style face="normal" font="default" size="100%">Mumel, Damijan</style></author></authors></contributors><titles><title><style face="normal" font="default" size="100%">The Examination of Factors Relating to the Leadership Style of Nursing Leaders in Hospitals</style></title><secondary-title><style face="normal" font="default" size="100%">Naše gospodarstvo/Our economy</style></secondary-title></titles><periodical><full-title><style face="normal" font="default" size="100%">Naše gospodarstvo/Our economy</style></full-title></periodical><pages><style face="normal" font="default" size="100%">27-36</style></pages><volume><style face="normal" font="default" size="100%">62</style></volume><number><style face="normal" font="default" size="100%">1</style></number><section><style face="normal" font="default" size="100%">27</style></section><dates><year><style face="normal" font="default" size="100%">2016</style></year></dates><isbn><style face="normal" font="default" size="100%">2385-8052</style></isbn><urls><pdf-urls><url>internal-pdf://4059243601/Lorber-2016-The Examination of Factors Relatin.pdf</url></pdf-urls></urls><electronic-resource-num><style face="normal" font="default" size="100%">10.1515/ngoe-2016-0003</style></electronic-resource-num></record><record><database name="My EndNote Library.enl" path="/Users/nicoleca/Documents/My EndNote Library.enl">My EndNote Library.enl</database><source-app name="EndNote" version="19.0">EndNote</source-app><rec-number>746</rec-number><foreign-keys><key app="EN" db-id="z5xxpxarbreepueexzlvd2ekaatdezt2wxwd">746</key><key app="ENWeb" db-id="">0</key></foreign-keys><ref-type name="Journal Article">17</ref-type><contributors><authors><author><style face="normal" font="default" size="100%">Martin, Jason</style></author></authors></contributors><titles><title><style face="normal" font="default" size="100%">Transformational and Transactional Leadership: An Exploration of Gender, Experience, and Institution Type</style></title><secondary-title><style face="normal" font="default" size="100%">portal: Libraries and the Academy</style></secondary-title></titles><periodical><full-title><style face="normal" font="default" size="100%">portal: Libraries and the Academy</style></full-title></periodical><pages><style face="normal" font="default" size="100%">331-351</style></pages><volume><style face="normal" font="default" size="100%">15</style></volume><number><style face="normal" font="default" size="100%">2</style></number><section><style face="normal" font="default" size="100%">331</style></section><dates><year><style face="normal" font="default" size="100%">2015</style></year></dates><isbn><style face="normal" font="default" size="100%">1530-7131</style></isbn><urls><pdf-urls><url>internal-pdf://1911165192/Martin-2015-Transformational and Transactional.pdf</url></pdf-urls></urls><electronic-resource-num><style face="normal" font="default" size="100%">10.1353/pla.2015.0015</style></electronic-resource-num></record><record><database name="My EndNote Library.enl" path="/Users/nicoleca/Documents/My EndNote Library.enl">My EndNote Library.enl</database><source-app name="EndNote" version="19.0">EndNote</source-app><rec-number>454</rec-number><foreign-keys><key app="EN" db-id="z5xxpxarbreepueexzlvd2ekaatdezt2wxwd">454</key></foreign-keys><ref-type name="Journal Article">17</ref-type><contributors><authors><author><style face="normal" font="default" size="100%">Nguyen, H. B.</style></author><author><style face="normal" font="default" size="100%">Thomson, C. C.</style></author><author><style face="normal" font="default" size="100%">Kaminski, N.</style></author><author><style face="normal" font="default" size="100%">Schnapp, L. M.</style></author><author><style face="normal" font="default" size="100%">Madison, J. M.</style></author><author><style face="normal" font="default" size="100%">Glenny, R. W.</style></author><author><style face="normal" font="default" size="100%">Dixon, A. E.</style></author></authors></contributors><auth-address><style face="normal" font="default" size="100%">1 Division of Pulmonary, Critical Care, Hyperbaric, and Sleep Medicine, Department of Medicine, Loma Linda University, Loma Linda, California.&#xD;2 Harvard Medical School, Boston, Massachusetts.&#xD;3 Division of Pulmonary and Critical Care, Department of Medicine, Mount Auburn Hospital, Cambridge, Massachusetts.&#xD;4 Section of Pulmonary, Critical Care and Sleep Medicine, Yale University School of Medicine, New Haven, Connecticut.&#xD;5 Division of Pulmonary, Critical Care, Allergy and Sleep Medicine, Medical University of South Carolina, Charleston, South Carolina.&#xD;6 Division of Pulmonary, Allergy and Critical Care Medicine, University of Massachusetts Medical School, Worcester, Massachusetts.&#xD;7 Division of Pulmonary, Critical Care, and Sleep Medicine, University of Washington, Seattle, Washington; and.&#xD;8 Division of Pulmonary and Critical Care Medicine, University of Vermont, Burlington, Vermont.</style></auth-address><titles><title><style face="normal" font="default" size="100%">Leadership Primer for Current and Aspiring Pulmonary, Critical Care, and Sleep Medicine Academic Division Chiefs</style></title><secondary-title><style face="normal" font="default" size="100%">Ann Am Thorac Soc</style></secondary-title><alt-title><style face="normal" font="default" size="100%">Annals of the American Thoracic Society</style></alt-title></titles><periodical><full-title><style face="normal" font="default" size="100%">Ann Am Thorac Soc</style></full-title><abbr-1><style face="normal" font="default" size="100%">Annals of the American Thoracic Society</style></abbr-1></periodical><alt-periodical><full-title><style face="normal" font="default" size="100%">Ann Am Thorac Soc</style></full-title><abbr-1><style face="normal" font="default" size="100%">Annals of the American Thoracic Society</style></abbr-1></alt-periodical><pages><style face="normal" font="default" size="100%">655-661</style></pages><volume><style face="normal" font="default" size="100%">15</style></volume><number><style face="normal" font="default" size="100%">6</style></number><edition><style face="normal" font="default" size="100%">2018/02/28</style></edition><keywords><keyword><style face="normal" font="default" size="100%">academic medicine</style></keyword><keyword><style face="normal" font="default" size="100%">division chief</style></keyword><keyword><style face="normal" font="default" size="100%">leadership</style></keyword></keywords><dates><year><style face="normal" font="default" size="100%">2018</style></year><pub-dates><date><style face="normal" font="default" size="100%">Jun</style></date></pub-dates></dates><isbn><style face="normal" font="default" size="100%">2325-6621</style></isbn><accession-num><style face="normal" font="default" size="100%">29485911</style></accession-num><abstract><style face="normal" font="default" size="100%">An academic medical career traditionally revolves around patient care, teaching, and scholarly projects. Thus, when an opportunity for a leadership role arises, such as division chief, the new leader is often unprepared with little or no formal leadership training. In this focused review, academic leaders of the Association of Pulmonary, Critical Care, and Sleep Division Directors describe several leadership concepts adapted from the business sector and apply their years of experience to aid new division chiefs with their first day on the job. The first 90 days are highlighted to include achieving early wins; performing a division-wide Strengths, Weaknesses, Opportunities, Threats analysis; establishing division rapport; redefining the division infrastructure; avoiding conflicts; and managing the relationship with the department chair. The five levels of leadership applicable to academic medicine are discussed: position, permission, production, people, and pinnacle. Finally, emotional intelligence and behavior styles crucial to leadership success are reviewed.</style></abstract><notes><style face="normal" font="default" size="100%">2325-6621&#xD;Nguyen, H Bryant&#xD;Thomson, Carey C&#xD;Kaminski, Naftali&#xD;Schnapp, Lynn M&#xD;Madison, J Mark&#xD;Glenny, Robb W&#xD;Dixon, Anne E&#xD;Leadership Working Group of the Association of Pulmonary, Critical Care, and Sleep Division Directors&#xD;Journal Article&#xD;United States&#xD;Ann Am Thorac Soc. 2018 Jun;15(6):655-661. doi: 10.1513/AnnalsATS.201801-033FR.</style></notes><urls><pdf-urls><url>internal-pdf://2511712090/Nguyen.pdf</url></pdf-urls></urls><electronic-resource-num><style face="normal" font="default" size="100%">10.1513/AnnalsATS.201801-033FR</style></electronic-resource-num><remote-database-provider><style face="normal" font="default" size="100%">NLM</style></remote-database-provider><language><style face="normal" font="default" size="100%">eng</style></language></record><record><database name="My EndNote Library.enl" path="/Users/nicoleca/Documents/My EndNote Library.enl">My EndNote Library.enl</database><source-app name="EndNote" version="19.0">EndNote</source-app><rec-number>542</rec-number><foreign-keys><key app="EN" db-id="z5xxpxarbreepueexzlvd2ekaatdezt2wxwd">542</key></foreign-keys><ref-type name="Journal Article">17</ref-type><contributors><authors><author><style face="normal" font="default" size="100%">Noordegraaf, M.</style></author><author><style face="normal" font="default" size="100%">Schneider, M. M. E.</style></author><author><style face="normal" font="default" size="100%">Van Rensen, E. L. J.</style></author><author><style face="normal" font="default" size="100%">Boselie, J. P. P. E. F.</style></author></authors></contributors><titles><title><style face="normal" font="default" size="100%">Cultural Complementarity: Reshaping professional and organizational logics in developing frontline medical leadership</style></title><secondary-title><style face="normal" font="default" size="100%">Public Management Review</style></secondary-title></titles><periodical><full-title><style face="normal" font="default" size="100%">Public Management Review</style></full-title></periodical><pages><style face="normal" font="default" size="100%">1111-1137</style></pages><volume><style face="normal" font="default" size="100%">18</style></volume><number><style face="normal" font="default" size="100%">8</style></number><keywords><keyword><style face="normal" font="default" size="100%">Professional employees</style></keyword><keyword><style face="normal" font="default" size="100%">Physicians</style></keyword><keyword><style face="normal" font="default" size="100%">Medical personnel</style></keyword><keyword><style face="normal" font="default" size="100%">Associations, institutions, etc.</style></keyword><keyword><style face="normal" font="default" size="100%">Medical care</style></keyword><keyword><style face="normal" font="default" size="100%">Leadership</style></keyword><keyword><style face="normal" font="default" size="100%">Leadership -- United States</style></keyword><keyword><style face="normal" font="default" size="100%">competencies</style></keyword><keyword><style face="normal" font="default" size="100%">frontline leadership</style></keyword><keyword><style face="normal" font="default" size="100%">health care</style></keyword><keyword><style face="normal" font="default" size="100%">organizing professionalism</style></keyword><keyword><style face="normal" font="default" size="100%">Professionals</style></keyword></keywords><dates><year><style face="normal" font="default" size="100%">2016</style></year></dates><publisher><style face="normal" font="default" size="100%">Routledge</style></publisher><isbn><style face="normal" font="default" size="100%">14719037</style></isbn><accession-num><style face="normal" font="default" size="100%">116237900</style></accession-num><abstract><style face="normal" font="default" size="100%">With the rise of clinical management, new skills of medical doctors stand out, including leadership skills. Medical doctors organize medical work and improve patient care. The training of frontline leadership skills, however, is weakly developed in residency programmes. Medical professional cultures tend to resist organizational techniques and values. This paper analyses cultural interventions in health-care organizations, aimed at overcoming ‘clashes’ between professional and organizational logics in frontline domains. These interventions do not work against, but ‘use’ professional traditions, styles and customs as cultural resources. We use one particular project to illustrate this, a project in which internal medicine residents are invited to join quality improvement sessions, during which they identify critical (organizational) experiences with care provision and realize change. We show how residents feel enabled to establish results and cooperate with other professionals. We also show how this project links organizational responsibilities and medical professionalism – how complementarity (instead of conflict) is established. This is done in practical ways, which commit instead of alienate medical professionals. [ABSTRACT FROM AUTHOR]&#xD;Copyright of Public Management Review is the property of Routledge and its content may not be copied or emailed to multiple sites or posted to a listserv without the copyright holder&apos;s express written permission. However, users may print, download, or email articles for individual use. This abstract may be abridged. No warranty is given about the accuracy of the copy. Users should refer to the original published version of the material for the full abstract. (Copyright applies to all Abstracts.)</style></abstract><notes><style face="normal" font="default" size="100%">Noordegraaf, M. 1; Schneider, M. M. E. 2; Van Rensen, E. L. J. 3; Boselie, J. P. P. E. F. 1; Affiliations: 1: Utrecht School of GovernanceUtrecht University, UtrechtThe Netherlands; 2: Department of Internal Medicine and DermatologyUniversity Medical Center Utrecht, Utrecht, The Netherlands; 3: Quality and SafetyUniversity Medical Center Utrecht, Utrecht, The Netherlands; Issue Info: Sep2016, Vol. 18 Issue 8, p1111; Thesaurus Term: Professional employees; Thesaurus Term: Physicians; Thesaurus Term: Medical personnel; Thesaurus Term: Associations, institutions, etc.; Thesaurus Term: Medical care; Thesaurus Term: Leadership; Subject Term: Leadership -- United States; Author-Supplied Keyword: competencies; Author-Supplied Keyword: frontline leadership; Author-Supplied Keyword: health care; Author-Supplied Keyword: organizing professionalism; Author-Supplied Keyword: Professionals; NAICS/Industry Codes: 813990 Other Similar Organizations (except Business, Professional, Labor, and Political Organizations); NAICS/Industry Codes: 621110 Offices of physicians; NAICS/Industry Codes: 621111 Offices of Physicians (except Mental Health Specialists); Number of Pages: 27p; Document Type: Article</style></notes><work-type><style face="normal" font="default" size="100%">Article</style></work-type><urls><related-urls><url><style face="normal" font="default" size="100%">http://search.ebscohost.com/login.aspx?direct=true&amp;db=bth&amp;AN=116237900&amp;site=ehost-live</style></url><url><style face="normal" font="default" size="100%">https://www.tandfonline.com/doi/pdf/10.1080/14719037.2015.1066416?needAccess=true</style></url></related-urls><pdf-urls><url>internal-pdf://1376710096/Noordegraaf-2016-Cultural Complementarity_ Res.pdf</url><url>internal-pdf://3138376567/Noordegraaf-2016-Cultural Complementarity_ Re1.pdf</url></pdf-urls></urls><electronic-resource-num><style face="normal" font="default" size="100%">10.1080/14719037.2015.1066416</style></electronic-resource-num><remote-database-name><style face="normal" font="default" size="100%">bth</style></remote-database-name><remote-database-provider><style face="normal" font="default" size="100%">EBSCOhost</style></remote-database-provider></record><record><database name="My EndNote Library.enl" path="/Users/nicoleca/Documents/My EndNote Library.enl">My EndNote Library.enl</database><source-app name="EndNote" version="19.0">EndNote</source-app><rec-number>569</rec-number><foreign-keys><key app="EN" db-id="z5xxpxarbreepueexzlvd2ekaatdezt2wxwd">569</key></foreign-keys><ref-type name="Journal Article">17</ref-type><contributors><authors><author><style face="normal" font="default" size="100%">North, N.</style></author><author><style face="normal" font="default" size="100%">Park, E.</style></author></authors></contributors><titles><title><style face="normal" font="default" size="100%">Potential for a Web-Based Tool to Confirm and Update Health Management and Leadership Competencies. Experiences of a Pilot Survey in New Zealand 2012</style></title><secondary-title><style face="normal" font="default" size="100%">Asia Pacific Journal of Health Management</style></secondary-title></titles><periodical><full-title><style face="normal" font="default" size="100%">Asia Pacific Journal of Health Management</style></full-title></periodical><pages><style face="normal" font="default" size="100%">13-20</style></pages><volume><style face="normal" font="default" size="100%">9</style></volume><number><style face="normal" font="default" size="100%">2</style></number><keywords><keyword><style face="normal" font="default" size="100%">Health services administration</style></keyword><keyword><style face="normal" font="default" size="100%">Leadership</style></keyword><keyword><style face="normal" font="default" size="100%">Pilot projects</style></keyword><keyword><style face="normal" font="default" size="100%">Job skills</style></keyword><keyword><style face="normal" font="default" size="100%">Web-based user interfaces</style></keyword><keyword><style face="normal" font="default" size="100%">Professional employee training</style></keyword><keyword><style face="normal" font="default" size="100%">competencies</style></keyword><keyword><style face="normal" font="default" size="100%">health leadership</style></keyword><keyword><style face="normal" font="default" size="100%">Health management</style></keyword><keyword><style face="normal" font="default" size="100%">pilot study</style></keyword><keyword><style face="normal" font="default" size="100%">web-based survey</style></keyword></keywords><dates><year><style face="normal" font="default" size="100%">2014</style></year></dates><publisher><style face="normal" font="default" size="100%">Asia Pacific Journal of Health Management</style></publisher><isbn><style face="normal" font="default" size="100%">18333818</style></isbn><accession-num><style face="normal" font="default" size="100%">100293901</style></accession-num><abstract><style face="normal" font="default" size="100%">Objective: To determine the acceptability and utility of regular surveys of the health management workforce in order to describe the profile of health managers, to identify which health management competencies were important in New Zealand and to self-assess proficiency. Design: Based on a literature review, 27 competencies were identified across three broad domains, Analytical, Interpersonal and Technical. A web-based survey in which participants responded to the listed competencies was administered. Setting: Members of the professional association for health managers in New Zealand were eligible. Main outcome measures: A 7-point Likert-type scale was used to rate listed competencies for importance to participant&apos;s roles, and to assess their proficiency in each competency. Results: The respondents (n=46, response rate 30%) were predominantly in senior management levels, experienced and qualified in health management. The competencies rated most important were: Analytical (decision-making, results management, strategic thinking, problem-solving, managing quality, flexibility, political skills, analytical skills); Interpersonal (teams, leadership, communication and collaboration/ partnership); and Technical (budget-related). Participants&apos; mean self-assessed proficiency in the 27 competencies were also mainly in the interpersonal and analytical domains. Respondents supported both regular assessment of competencies and use of a short web-based survey format, though not all supported the particular tool used in the pilot. Conclusions: Feedback on the pilot was positive. Regularly surveying health managers using web-based questionnaires to confirm and up-date competencies would remedy the dearth in knowledge and provide the information educational and training institutions require to ensure qualifications are relevant, and to inform employer-based professional development. [ABSTRACT FROM AUTHOR]&#xD;Copyright of Asia Pacific Journal of Health Management is the property of Asia Pacific Journal of Health Management and its content may not be copied or emailed to multiple sites or posted to a listserv without the copyright holder&apos;s express written permission. However, users may print, download, or email articles for individual use. This abstract may be abridged. No warranty is given about the accuracy of the copy. Users should refer to the original published version of the material for the full abstract. (Copyright applies to all Abstracts.)</style></abstract><notes><style face="normal" font="default" size="100%">North, N. 1; Email Address: n.north@auckland.ac.nz; Park, E. 2; Affiliations: 1: Associate Professor, Health Systems University of Auckland Auckland, New Zealand; 2: Medicine University of Auckland Auckland, New Zealand; Issue Info: 2014, Vol. 9 Issue 2, p13; Thesaurus Term: Health services administration; Thesaurus Term: Leadership; Thesaurus Term: Pilot projects; Thesaurus Term: Job skills; Subject Term: Web-based user interfaces; Subject Term: Professional employee training; Author-Supplied Keyword: competencies; Author-Supplied Keyword: health leadership; Author-Supplied Keyword: Health management; Author-Supplied Keyword: pilot study; Author-Supplied Keyword: web-based survey; NAICS/Industry Codes: 923120 Administration of Public Health Programs; Number of Pages: 8p; Document Type: Article</style></notes><work-type><style face="normal" font="default" size="100%">Article</style></work-type><urls><related-urls><url><style face="normal" font="default" size="100%">http://search.ebscohost.com/login.aspx?direct=true&amp;db=bth&amp;AN=100293901&amp;site=ehost-live</style></url></related-urls><pdf-urls><url>internal-pdf://2044897759/north.pdf</url></pdf-urls></urls><remote-database-name><style face="normal" font="default" size="100%">bth</style></remote-database-name><remote-database-provider><style face="normal" font="default" size="100%">EBSCOhost</style></remote-database-provider></record><record><database name="My EndNote Library.enl" path="/Users/nicoleca/Documents/My EndNote Library.enl">My EndNote Library.enl</database><source-app name="EndNote" version="19.0">EndNote</source-app><rec-number>451</rec-number><foreign-keys><key app="EN" db-id="z5xxpxarbreepueexzlvd2ekaatdezt2wxwd">451</key></foreign-keys><ref-type name="Journal Article">17</ref-type><contributors><authors><author><style face="normal" font="default" size="100%">Pesut, D. J.</style></author><author><style face="normal" font="default" size="100%">Thompson, S. A.</style></author></authors></contributors><auth-address><style face="normal" font="default" size="100%">Katharine J. Densford International Center for Nursing Leadership, United States; Katherine R. and C. Walton Lillehei Chair in Nursing Leadership, United States; School of Nursing, University of Minnesota, United States. Electronic address: dpesut@umn.edu.&#xD;College of Nursing, Anschutz Medical Campus, University of Colorado, United States. Electronic address: sarah.thompson@ucdenver.edu.</style></auth-address><titles><title><style face="normal" font="default" size="100%">Nursing leadership in academic nursing: The wisdom of development and the development of wisdom</style></title><secondary-title><style face="normal" font="default" size="100%">J Prof Nurs</style></secondary-title><alt-title><style face="normal" font="default" size="100%">Journal of professional nursing : official journal of the American Association of Colleges of Nursing</style></alt-title></titles><periodical><full-title><style face="normal" font="default" size="100%">J Prof Nurs</style></full-title><abbr-1><style face="normal" font="default" size="100%">Journal of professional nursing : official journal of the American Association of Colleges of Nursing</style></abbr-1></periodical><alt-periodical><full-title><style face="normal" font="default" size="100%">J Prof Nurs</style></full-title><abbr-1><style face="normal" font="default" size="100%">Journal of professional nursing : official journal of the American Association of Colleges of Nursing</style></abbr-1></alt-periodical><pages><style face="normal" font="default" size="100%">122-127</style></pages><volume><style face="normal" font="default" size="100%">34</style></volume><number><style face="normal" font="default" size="100%">2</style></number><edition><style face="normal" font="default" size="100%">2018/04/29</style></edition><keywords><keyword><style face="normal" font="default" size="100%">Adult</style></keyword><keyword><style face="normal" font="default" size="100%">Education, Nursing</style></keyword><keyword><style face="normal" font="default" size="100%">Faculty, Nursing/*organization &amp; administration</style></keyword><keyword><style face="normal" font="default" size="100%">Humans</style></keyword><keyword><style face="normal" font="default" size="100%">*Leadership</style></keyword><keyword><style face="normal" font="default" size="100%">Nurse Administrators/*organization &amp; administration</style></keyword><keyword><style face="normal" font="default" size="100%">Professional Competence</style></keyword><keyword><style face="normal" font="default" size="100%">*Staff Development</style></keyword><keyword><style face="normal" font="default" size="100%">Academic nursing leadership</style></keyword><keyword><style face="normal" font="default" size="100%">Action logics</style></keyword><keyword><style face="normal" font="default" size="100%">Cognitive development</style></keyword><keyword><style face="normal" font="default" size="100%">Horizontal and vertical development</style></keyword><keyword><style face="normal" font="default" size="100%">Leadership</style></keyword><keyword><style face="normal" font="default" size="100%">Leadership agility</style></keyword><keyword><style face="normal" font="default" size="100%">Sense making</style></keyword><keyword><style face="normal" font="default" size="100%">Stage developmental theories</style></keyword><keyword><style face="normal" font="default" size="100%">Wisdom</style></keyword></keywords><dates><year><style face="normal" font="default" size="100%">2018</style></year><pub-dates><date><style face="normal" font="default" size="100%">Mar - Apr</style></date></pub-dates></dates><isbn><style face="normal" font="default" size="100%">8755-7223</style></isbn><accession-num><style face="normal" font="default" size="100%">29703314</style></accession-num><abstract><style face="normal" font="default" size="100%">The purpose of this article is to discuss insights derived from adult cognitive developmental theories and relate the insights to vertical leadership development in academic nursing contexts. Equipped with developmental understanding, academic leaders are in a better position to support the vertical leadership development of one&apos;s self, faculty, peers, and colleagues. From a cognitive developmental perspective, the authors&apos; reason as leaders develop, grow, and evolve, sense making becomes more sophisticated and nuanced resulting in the development of wisdom. Leadership wisdom is a function of horizontal (acquisition of information, skills, and competencies) and vertical development (the development of more complex and sophisticated ways of thinking). Ways to enhance vertical development, and sense making to cultivate wisdom are discussed. Principles and practices that promote vertical development in self and others deepens performance expectations of those in the academy and supports personal professional development and organizational success.</style></abstract><notes><style face="normal" font="default" size="100%">1532-8481&#xD;Pesut, Daniel J&#xD;Thompson, Sarah A&#xD;Journal Article&#xD;United States&#xD;J Prof Nurs. 2018 Mar - Apr;34(2):122-127. doi: 10.1016/j.profnurs.2017.11.004. Epub 2017 Nov 11.</style></notes><urls><related-urls><url><style face="normal" font="default" size="100%">https://ac.els-cdn.com/S8755722317302582/1-s2.0-S8755722317302582-main.pdf?_tid=a025fdc2-0752-4798-af0b-2125da318bf0&amp;acdnat=1537910059_a917785d987b2baf9d2a3a0c76c5d4ba</style></url></related-urls><pdf-urls><url>internal-pdf://1687926651/Pesut-2018-Nursing leadership in academic nurs.pdf</url><url>internal-pdf://1374344041/Pesut-2018-Nursing leadership in academic nur1.pdf</url></pdf-urls></urls><electronic-resource-num><style face="normal" font="default" size="100%">10.1016/j.profnurs.2017.11.004</style></electronic-resource-num><remote-database-provider><style face="normal" font="default" size="100%">NLM</style></remote-database-provider><language><style face="normal" font="default" size="100%">eng</style></language></record><record><database name="My EndNote Library.enl" path="/Users/nicoleca/Documents/My EndNote Library.enl">My EndNote Library.enl</database><source-app name="EndNote" version="19.0">EndNote</source-app><rec-number>710</rec-number><foreign-keys><key app="EN" db-id="z5xxpxarbreepueexzlvd2ekaatdezt2wxwd">710</key></foreign-keys><ref-type name="Journal Article">17</ref-type><contributors><authors><author><style face="normal" font="default" size="100%">Peters, Dawn E.</style></author><author><style face="normal" font="default" size="100%">Casale, Susan A.</style></author><author><style face="normal" font="default" size="100%">Halyard, Michele Y.</style></author><author><style face="normal" font="default" size="100%">Frey, Keith A.</style></author><author><style face="normal" font="default" size="100%">Bunkers, Brian E.</style></author><author><style face="normal" font="default" size="100%">Caubet, Suzanne L.</style></author></authors></contributors><titles><title><style face="normal" font="default" size="100%">The Evolution of Leadership: A Perspective from Mayo Clinic</style></title><secondary-title><style face="normal" font="default" size="100%">Physician Executive</style></secondary-title></titles><periodical><full-title><style face="normal" font="default" size="100%">Physician executive</style></full-title><abbr-1><style face="normal" font="default" size="100%">Physician Exec</style></abbr-1></periodical><pages><style face="normal" font="default" size="100%">24-32</style></pages><volume><style face="normal" font="default" size="100%">40</style></volume><number><style face="normal" font="default" size="100%">3</style></number><keywords><keyword><style face="normal" font="default" size="100%">Leadership</style></keyword><keyword><style face="normal" font="default" size="100%">Medical care</style></keyword><keyword><style face="normal" font="default" size="100%">Physician practice patterns</style></keyword><keyword><style face="normal" font="default" size="100%">Education</style></keyword><keyword><style face="normal" font="default" size="100%">Patients</style></keyword><keyword><style face="normal" font="default" size="100%">Mayo Clinic</style></keyword></keywords><dates><year><style face="normal" font="default" size="100%">2014</style></year></dates><publisher><style face="normal" font="default" size="100%">American Association of Physician Leadership</style></publisher><isbn><style face="normal" font="default" size="100%">08982759</style></isbn><accession-num><style face="normal" font="default" size="100%">96107054</style></accession-num><abstract><style face="normal" font="default" size="100%">The article discusses the origin of Minnesota-based Mayo Clinic and its&apos; leadership practices in development of health care. It states that founders of Mayo Clinic formulated a vision for the clinic before industry and business schools coined the term strategic leadership. It further mentions that they recognized the importance of a three areas including practice, education, and research, to provide the best care possible to patients.</style></abstract><notes><style face="normal" font="default" size="100%">Peters, Dawn E. 1; Email Address: Peters.dawn@mayo.edu; Casale, Susan A. 2; Email Address: Casale.susan@mayo.edu; Halyard, Michele Y. 3; Email Address: Halyard.michete@mayo.edu; Frey, Keith A. 4; Email Address: Keith.Frey@DignityHeatth.org; Bunkers, Brian E. 5; Email Address: Bunkers.Brian@Mayo.edu; Caubet, Suzanne L. 6; Email Address: Caubet.suzanne@mayo.edu; Affiliations: 1: Human resources director, Office of Leadership and Organization Development for Mayo Clinic, Phoenix, AZ.; 2: Talent and succession management coordinator, Office of Leadership and Organization Development for Mayo Clinic, Phoenix, AZ.; 3: Associate professor of radiation oncology and vice dean of Mayo Medical School; 4: Chief physician executive for Dignity Health Arizona; 5: Regional site leader for Mayo Clinic Health Systems, Owatonna, MN.; 6: Education specialist/program evaluator, Office of Leadership and Organization Development for Mayo Clinic, Rochester, MN.; Issue Info: May/Jun2014, Vol. 40 Issue 3, p24; Thesaurus Term: Leadership; Thesaurus Term: Medical care; Subject Term: Physician practice patterns; Subject Term: Education; Subject Term: Patients ; Company/Entity: Mayo Clinic; NAICS/Industry Codes: 611710 Educational Support Services; NAICS/Industry Codes: 611699 All Other Miscellaneous Schools and Instruction; NAICS/Industry Codes: 923110 Administration of Education Programs; Number of Pages: 8p; Illustrations: 2 Black and White Photographs, 2 Diagrams; Document Type: Article</style></notes><work-type><style face="normal" font="default" size="100%">Article</style></work-type><urls><related-urls><url><style face="normal" font="default" size="100%">https://search.ebscohost.com/login.aspx?direct=true&amp;db=bth&amp;AN=96107054&amp;site=ehost-live</style></url></related-urls><pdf-urls><url>internal-pdf://3172686004/peters.pdf</url></pdf-urls></urls><remote-database-name><style face="normal" font="default" size="100%">Business Source Complete</style></remote-database-name><remote-database-provider><style face="normal" font="default" size="100%">EBSCOhost</style></remote-database-provider></record><record><database name="My EndNote Library.enl" path="/Users/nicoleca/Documents/My EndNote Library.enl">My EndNote Library.enl</database><source-app name="EndNote" version="19.0">EndNote</source-app><rec-number>462</rec-number><foreign-keys><key app="EN" db-id="z5xxpxarbreepueexzlvd2ekaatdezt2wxwd">462</key></foreign-keys><ref-type name="Journal Article">17</ref-type><contributors><authors><author><style face="normal" font="default" size="100%">Pingleton, S. K.</style></author><author><style face="normal" font="default" size="100%">Jones, E. V.</style></author><author><style face="normal" font="default" size="100%">Rosolowski, T. A.</style></author><author><style face="normal" font="default" size="100%">Zimmerman, M. K.</style></author></authors></contributors><auth-address><style face="normal" font="default" size="100%">S.K. Pingleton is professor of medicine, Department of Internal Medicine, and associate dean, Continuing Education/Professional Development, University of Kansas Medical Center, Kansas City, Kansas. E.V.M. Jones is a doctoral student, Department of Sociology, University of Kansas, Lawrence, Kansas. T.A. Rosolowski is a historian and consultant, Houston, Texas. M.K. Zimmerman is Joy McCann Professor of Women in Medicine and Science and professor and director of doctoral studies, Department of Health Policy and Management, University of Kansas School of Medicine, Kansas City, Kansas.</style></auth-address><titles><title><style face="normal" font="default" size="100%">Silent Bias: Challenges, Obstacles, and Strategies for Leadership Development in Academic Medicine-Lessons From Oral Histories of Women Professors at the University of Kansas</style></title><secondary-title><style face="normal" font="default" size="100%">Acad Med</style></secondary-title><alt-title><style face="normal" font="default" size="100%">Academic medicine : journal of the Association of American Medical Colleges</style></alt-title></titles><periodical><full-title><style face="normal" font="default" size="100%">Acad Med</style></full-title><abbr-1><style face="normal" font="default" size="100%">Academic medicine : journal of the Association of American Medical Colleges</style></abbr-1></periodical><alt-periodical><full-title><style face="normal" font="default" size="100%">Acad Med</style></full-title><abbr-1><style face="normal" font="default" size="100%">Academic medicine : journal of the Association of American Medical Colleges</style></abbr-1></alt-periodical><pages><style face="normal" font="default" size="100%">1151-7</style></pages><volume><style face="normal" font="default" size="100%">91</style></volume><number><style face="normal" font="default" size="100%">8</style></number><edition><style face="normal" font="default" size="100%">2016/02/18</style></edition><keywords><keyword><style face="normal" font="default" size="100%">*Career Mobility</style></keyword><keyword><style face="normal" font="default" size="100%">Faculty, Medical/*psychology</style></keyword><keyword><style face="normal" font="default" size="100%">Female</style></keyword><keyword><style face="normal" font="default" size="100%">Humans</style></keyword><keyword><style face="normal" font="default" size="100%">Kansas</style></keyword><keyword><style face="normal" font="default" size="100%">*Leadership</style></keyword><keyword><style face="normal" font="default" size="100%">Physicians, Women/*psychology</style></keyword><keyword><style face="normal" font="default" size="100%">Qualitative Research</style></keyword><keyword><style face="normal" font="default" size="100%">Schools, Medical</style></keyword><keyword><style face="normal" font="default" size="100%">Sexism/*psychology</style></keyword><keyword><style face="normal" font="default" size="100%">Universities</style></keyword></keywords><dates><year><style face="normal" font="default" size="100%">2016</style></year><pub-dates><date><style face="normal" font="default" size="100%">Aug</style></date></pub-dates></dates><isbn><style face="normal" font="default" size="100%">1040-2446</style></isbn><accession-num><style face="normal" font="default" size="100%">26886809</style></accession-num><abstract><style face="normal" font="default" size="100%">PURPOSE: Despite dramatic increases in female learners and junior faculty, a significant gap remains in female leadership in academic medicine. To assess challenges and obstacles encountered, strategies for academic success, and lessons learned for leadership development, the authors conducted an in-depth study of women full professors. METHOD: The authors used a qualitative oral history approach, interviewing 87% of the cohort of female full professors at one Midwestern medical school in 2013 using a pretested, open-ended, semistructured interview guide. Interviews were videotaped and the audio recordings transcribed. Content was sorted into categories and key themes identified within each category. RESULTS: Participants described significant challenges: being treated with &quot;silent bias,&quot; &quot;being ignored,&quot; and being seen as an &quot;other.&quot; Coping strategies included downplaying, keeping a distance, employing humor, and using symbols (e.g., white coat) to carefully present themselves. Explanations for success included intelligence, meritocracy, being even-tempered, and carefully constructing femininity. The participants recommended individual skills and actions to prepare for leadership development. Virtually all women could describe an individual mentor (sponsor), usually male, who provided essential assistance for their career success. At the same time, they stressed the importance of institutional support for diversity, especially with child care. CONCLUSIONS: Attaining &quot;full professor&quot; status is the pinnacle of academic success. Women who successfully navigated this academic ladder describe significant external and internal challenges that require multiple strategies to overcome. Leadership development entails a combination of individual support through mentors and sponsors, self-education and reflection, and organizational structural support to promote diversity.</style></abstract><notes><style face="normal" font="default" size="100%">1938-808x&#xD;Pingleton, Susan K&#xD;Jones, Emily V M&#xD;Rosolowski, Tacey A&#xD;Zimmerman, Mary K&#xD;Journal Article&#xD;Research Support, Non-U.S. Gov&apos;t&#xD;United States&#xD;Acad Med. 2016 Aug;91(8):1151-7. doi: 10.1097/ACM.0000000000001125.</style></notes><urls><pdf-urls><url>internal-pdf://3617318127/Pingleton.pdf</url></pdf-urls></urls><electronic-resource-num><style face="normal" font="default" size="100%">10.1097/acm.0000000000001125</style></electronic-resource-num><remote-database-provider><style face="normal" font="default" size="100%">NLM</style></remote-database-provider><language><style face="normal" font="default" size="100%">eng</style></language></record><record><database name="My EndNote Library.enl" path="/Users/nicoleca/Documents/My EndNote Library.enl">My EndNote Library.enl</database><source-app name="EndNote" version="19.0">EndNote</source-app><rec-number>447</rec-number><foreign-keys><key app="EN" db-id="z5xxpxarbreepueexzlvd2ekaatdezt2wxwd">447</key></foreign-keys><ref-type name="Journal Article">17</ref-type><contributors><authors><author><style face="normal" font="default" size="100%">Salazar, D. H.</style></author><author><style face="normal" font="default" size="100%">Herndon, J. H.</style></author><author><style face="normal" font="default" size="100%">Vail, T. P.</style></author><author><style face="normal" font="default" size="100%">Zuckerman, J. D.</style></author><author><style face="normal" font="default" size="100%">Gelberman, R. H.</style></author></authors></contributors><auth-address><style face="normal" font="default" size="100%">Department of Orthopaedic Surgery and Rehabilitation, Loyola University Health System, Hines, Illinois.&#xD;Partners Department of Orthopaedic Surgery, Harvard Medical School, Boston, Massachusetts.&#xD;Department of Orthopaedic Surgery, University of California San Francisco Medical Center, San Francisco, California.&#xD;Department of Orthopedic Surgery, NYU Hospital for Joint Diseases, New York, NY.&#xD;Department of Orthopaedic Surgery, Washington University School of Medicine, St. Louis, Missouri.</style></auth-address><titles><title><style face="normal" font="default" size="100%">Academic Orthopaedic Leadership: Current Challenges and Lessons Learned: AOA Critical Issues</style></title><secondary-title><style face="normal" font="default" size="100%">J Bone Joint Surg Am</style></secondary-title><alt-title><style face="normal" font="default" size="100%">The Journal of bone and joint surgery. American volume</style></alt-title></titles><periodical><full-title><style face="normal" font="default" size="100%">J Bone Joint Surg Am</style></full-title><abbr-1><style face="normal" font="default" size="100%">The Journal of bone and joint surgery. American volume</style></abbr-1></periodical><alt-periodical><full-title><style face="normal" font="default" size="100%">J Bone Joint Surg Am</style></full-title><abbr-1><style face="normal" font="default" size="100%">The Journal of bone and joint surgery. American volume</style></abbr-1></alt-periodical><pages><style face="normal" font="default" size="100%">e103</style></pages><volume><style face="normal" font="default" size="100%">100</style></volume><number><style face="normal" font="default" size="100%">15</style></number><edition><style face="normal" font="default" size="100%">2018/08/01</style></edition><dates><year><style face="normal" font="default" size="100%">2018</style></year><pub-dates><date><style face="normal" font="default" size="100%">Aug 1</style></date></pub-dates></dates><isbn><style face="normal" font="default" size="100%">0021-9355</style></isbn><accession-num><style face="normal" font="default" size="100%">30063601</style></accession-num><abstract><style face="normal" font="default" size="100%">Health-care reform, market competition, cost containment, and pressure for productivity have dramatically impacted the practice of orthopaedic surgery and academic surgical training. Orthopaedic leaders and training programs are striving to identify and solve these contemporary challenges. Herein, we focus on 4 areas that currently pose important challenges to modern orthopaedic surgical departments and academic hospital systems, including the demanding and evolving skill sets that are required of physician leaders, the effects of the changing medical-legal environment on academic medicine, the impact of increased clinical productivity emphasis on surgical education, and departmental leadership transitions.</style></abstract><notes><style face="normal" font="default" size="100%">1535-1386&#xD;Salazar, Dane H&#xD;Herndon, James H&#xD;Vail, Thomas P&#xD;Zuckerman, Joseph D&#xD;Gelberman, Richard H&#xD;Journal Article&#xD;United States&#xD;J Bone Joint Surg Am. 2018 Aug 1;100(15):e103. doi: 10.2106/JBJS.17.01055.</style></notes><urls><pdf-urls><url>internal-pdf://1376710095/salazar.pdf</url></pdf-urls></urls><electronic-resource-num><style face="normal" font="default" size="100%">10.2106/jbjs.17.01055</style></electronic-resource-num><remote-database-provider><style face="normal" font="default" size="100%">NLM</style></remote-database-provider><language><style face="normal" font="default" size="100%">eng</style></language></record><record><database name="My EndNote Library.enl" path="/Users/nicoleca/Documents/My EndNote Library.enl">My EndNote Library.enl</database><source-app name="EndNote" version="19.0">EndNote</source-app><rec-number>695</rec-number><foreign-keys><key app="EN" db-id="z5xxpxarbreepueexzlvd2ekaatdezt2wxwd">695</key></foreign-keys><ref-type name="Journal Article">17</ref-type><contributors><authors><author><style face="normal" font="default" size="100%">Satiani, Bhagwan</style></author></authors></contributors><titles><title><style face="normal" font="default" size="100%">PREPARING PHYSICIANS FOR LEADERSHIP POSITIONS IN ACADEMIC MEDICINE</style></title><secondary-title><style face="normal" font="default" size="100%">Physician Leadership Journal</style></secondary-title></titles><periodical><full-title><style face="normal" font="default" size="100%">Physician Leadership Journal</style></full-title></periodical><pages><style face="normal" font="default" size="100%">58-61</style></pages><volume><style face="normal" font="default" size="100%">3</style></volume><number><style face="normal" font="default" size="100%">2</style></number><keywords><keyword><style face="normal" font="default" size="100%">Physicians</style></keyword><keyword><style face="normal" font="default" size="100%">Leadership</style></keyword><keyword><style face="normal" font="default" size="100%">Health services administrators</style></keyword><keyword><style face="normal" font="default" size="100%">Cost effectiveness</style></keyword><keyword><style face="normal" font="default" size="100%">Quality of service</style></keyword><keyword><style face="normal" font="default" size="100%">Teams in the workplace</style></keyword><keyword><style face="normal" font="default" size="100%">Preparedness</style></keyword><keyword><style face="normal" font="default" size="100%">Emotional intelligence</style></keyword></keywords><dates><year><style face="normal" font="default" size="100%">2016</style></year></dates><publisher><style face="normal" font="default" size="100%">American Association of Physician Leadership</style></publisher><isbn><style face="normal" font="default" size="100%">23744030</style></isbn><accession-num><style face="normal" font="default" size="100%">114041029</style></accession-num><abstract><style face="normal" font="default" size="100%">The article discusses the preparedness of physicians for leadership role in academic medicine. Topics include the critical role of health care executives in delivering a cost-effective and optimal quality of health services, the key lack of key attributes of a good physician such as emotional intelligence, teamwork, and collaboration, and technical skills of leaders.</style></abstract><notes><style face="normal" font="default" size="100%">Satiani, Bhagwan 1,2; Email Address: bhagwan.satiani@osumc.edu; Affiliations: 1: Professor of clinical surgery in the Division of Vascular Diseases &amp; Surgery; 2: Associate director of FAME and director of the Faculty Leadership Institute at Ohio State University College of Medicine in Columbus, Ohio; Issue Info: Mar/Apr2016, Vol. 3 Issue 2, p58; Thesaurus Term: Physicians; Thesaurus Term: Leadership; Thesaurus Term: Health services administrators; Thesaurus Term: Cost effectiveness; Thesaurus Term: Quality of service; Thesaurus Term: Teams in the workplace; Subject Term: Preparedness; Subject Term: Emotional intelligence; NAICS/Industry Codes: 621110 Offices of physicians; NAICS/Industry Codes: 621111 Offices of Physicians (except Mental Health Specialists); Number of Pages: 4p; Illustrations: 1 Color Photograph, 1 Diagram; Document Type: Article</style></notes><work-type><style face="normal" font="default" size="100%">Article</style></work-type><urls><related-urls><url><style face="normal" font="default" size="100%">https://search.ebscohost.com/login.aspx?direct=true&amp;db=bth&amp;AN=114041029&amp;site=ehost-live</style></url></related-urls><pdf-urls><url>internal-pdf://3829176410/satiani.pdf</url></pdf-urls></urls><remote-database-name><style face="normal" font="default" size="100%">Business Source Complete</style></remote-database-name><remote-database-provider><style face="normal" font="default" size="100%">EBSCOhost</style></remote-database-provider></record><record><database name="My EndNote Library.enl" path="/Users/nicoleca/Documents/My EndNote Library.enl">My EndNote Library.enl</database><source-app name="EndNote" version="19.0">EndNote</source-app><rec-number>453</rec-number><foreign-keys><key app="EN" db-id="z5xxpxarbreepueexzlvd2ekaatdezt2wxwd">453</key></foreign-keys><ref-type name="Journal Article">17</ref-type><contributors><authors><author><style face="normal" font="default" size="100%">Sebastian, J. G.</style></author><author><style face="normal" font="default" size="100%">Breslin, E. T.</style></author><author><style face="normal" font="default" size="100%">Trautman, D. E.</style></author><author><style face="normal" font="default" size="100%">Cary, A. H.</style></author><author><style face="normal" font="default" size="100%">Rosseter, R. J.</style></author><author><style face="normal" font="default" size="100%">Vlahov, D.</style></author></authors></contributors><auth-address><style face="normal" font="default" size="100%">University of Nebraska Medical Center College of Nursing, United States.&#xD;University of Texas Health Science Center at San Antonio School of Nursing, United States.&#xD;American Association of Colleges of Nursing, United States.&#xD;University of Missouri-Kansas City School of Nursing and Health Studies, United States.&#xD;American Association of Colleges of Nursing, United States. Electronic address: rrosseter@aacn.nche.edu.&#xD;Yale School of Nursing, United States.</style></auth-address><titles><title><style face="normal" font="default" size="100%">Leadership by collaboration: Nursing&apos;s bold new vision for academic-practice partnerships</style></title><secondary-title><style face="normal" font="default" size="100%">J Prof Nurs</style></secondary-title><alt-title><style face="normal" font="default" size="100%">Journal of professional nursing : official journal of the American Association of Colleges of Nursing</style></alt-title></titles><periodical><full-title><style face="normal" font="default" size="100%">J Prof Nurs</style></full-title><abbr-1><style face="normal" font="default" size="100%">Journal of professional nursing : official journal of the American Association of Colleges of Nursing</style></abbr-1></periodical><alt-periodical><full-title><style face="normal" font="default" size="100%">J Prof Nurs</style></full-title><abbr-1><style face="normal" font="default" size="100%">Journal of professional nursing : official journal of the American Association of Colleges of Nursing</style></abbr-1></alt-periodical><pages><style face="normal" font="default" size="100%">110-116</style></pages><volume><style face="normal" font="default" size="100%">34</style></volume><number><style face="normal" font="default" size="100%">2</style></number><edition><style face="normal" font="default" size="100%">2018/04/29</style></edition><keywords><keyword><style face="normal" font="default" size="100%">*Cooperative Behavior</style></keyword><keyword><style face="normal" font="default" size="100%">Education, Nursing</style></keyword><keyword><style face="normal" font="default" size="100%">Health Knowledge, Attitudes, Practice</style></keyword><keyword><style face="normal" font="default" size="100%">Humans</style></keyword><keyword><style face="normal" font="default" size="100%">*Leadership</style></keyword><keyword><style face="normal" font="default" size="100%">*Nurse Administrators</style></keyword><keyword><style face="normal" font="default" size="100%">Organizational Innovation</style></keyword><keyword><style face="normal" font="default" size="100%">*Public-Private Sector Partnerships</style></keyword><keyword><style face="normal" font="default" size="100%">Schools, Nursing</style></keyword><keyword><style face="normal" font="default" size="100%">Academic nursing</style></keyword><keyword><style face="normal" font="default" size="100%">Academic-practice partnerships</style></keyword><keyword><style face="normal" font="default" size="100%">Governance</style></keyword><keyword><style face="normal" font="default" size="100%">Innovation</style></keyword><keyword><style face="normal" font="default" size="100%">Interprofessional practice</style></keyword><keyword><style face="normal" font="default" size="100%">Leadership</style></keyword></keywords><dates><year><style face="normal" font="default" size="100%">2018</style></year><pub-dates><date><style face="normal" font="default" size="100%">Mar - Apr</style></date></pub-dates></dates><isbn><style face="normal" font="default" size="100%">8755-7223</style></isbn><accession-num><style face="normal" font="default" size="100%">29703312</style></accession-num><abstract><style face="normal" font="default" size="100%">In 2016 the American Association of Colleges of Nursing issued a report, Advancing Healthcare Transformation: A New Era for Academic Nursing that included recommendations for more fully integrating nursing education, research, and practice. The report calls for a paradigm shift in how nursing leaders in academia and practice work together and with other leaders in higher education and clinical practice. Only by doing so can we realize the full benefits of academic nursing in this new era in which integration and collaboration are essential to success. In this paper we: 1) examine how academic nursing can contribute to healthcare innovation across environments; 2) explore leadership skills for deans of nursing to advance the goals of academic nursing in collaboration with clinical nursing partners, other health professions and clinical service leaders, academic administrators, and community members; and, 3) consider how governance structures and policy initiatives can advance this work.</style></abstract><notes><style face="normal" font="default" size="100%">1532-8481&#xD;Sebastian, Juliann G&#xD;Breslin, Eileen T&#xD;Trautman, Deborah E&#xD;Cary, Ann H&#xD;Rosseter, Robert J&#xD;Vlahov, David&#xD;Journal Article&#xD;United States&#xD;J Prof Nurs. 2018 Mar - Apr;34(2):110-116. doi: 10.1016/j.profnurs.2017.11.006. Epub 2017 Nov 15.</style></notes><urls><related-urls><url><style face="normal" font="default" size="100%">https://ac.els-cdn.com/S8755722317302557/1-s2.0-S8755722317302557-main.pdf?_tid=679c5e92-372d-48cb-a3aa-9c96485a840e&amp;acdnat=1537910104_cd34ac79518736ad1729d0c69168d97b</style></url></related-urls><pdf-urls><url>internal-pdf://2474738233/Sebastian-2018-Leadership by collaboration_ Nu.pdf</url><url>internal-pdf://4146382460/Sebastian-2018-Leadership by collaboration_ N1.pdf</url></pdf-urls></urls><electronic-resource-num><style face="normal" font="default" size="100%">10.1016/j.profnurs.2017.11.006</style></electronic-resource-num><remote-database-provider><style face="normal" font="default" size="100%">NLM</style></remote-database-provider><language><style face="normal" font="default" size="100%">eng</style></language></record><record><database name="My EndNote Library.enl" path="/Users/nicoleca/Documents/My EndNote Library.enl">My EndNote Library.enl</database><source-app name="EndNote" version="19.0">EndNote</source-app><rec-number>512</rec-number><foreign-keys><key app="EN" db-id="z5xxpxarbreepueexzlvd2ekaatdezt2wxwd">512</key></foreign-keys><ref-type name="Journal Article">17</ref-type><contributors><authors><author><style face="normal" font="default" size="100%">Singer, S. J.</style></author><author><style face="normal" font="default" size="100%">Hayes, J. E.</style></author><author><style face="normal" font="default" size="100%">Gray, G. C.</style></author><author><style face="normal" font="default" size="100%">Kiang, M. V.</style></author></authors></contributors><auth-address><style face="normal" font="default" size="100%">Department of Health Care Management and Policy, Harvard School of Public Health, Harvard Medical School, Boston, MA, United States&#xD;Massachusetts General Hospital and Center for Organization, Leadership and Management Research, VA Boston Healthcare System, MA, United States&#xD;Office of Academic Affiliations, Veterans Health Administration, Washington, DC, United States&#xD;Department of Sociology, University of Victoria, BC, Canada&#xD;Edmond J. Safra Center for Ethics, Harvard University, Cambridge, MA, United States&#xD;Department of Social and Behavioral Sciences, Harvard School of Public Health, Boston, MA, United States</style></auth-address><titles><title><style face="normal" font="default" size="100%">Making time for learning-oriented leadership in multidisciplinary hospital management groups</style></title><secondary-title><style face="normal" font="default" size="100%">Health Care Management Review</style></secondary-title><alt-title><style face="normal" font="default" size="100%">Health Care Manage. Rev.</style></alt-title></titles><periodical><full-title><style face="normal" font="default" size="100%">Health Care Manage Rev</style></full-title><abbr-1><style face="normal" font="default" size="100%">Health care management review</style></abbr-1></periodical><pages><style face="normal" font="default" size="100%">300-312</style></pages><volume><style face="normal" font="default" size="100%">40</style></volume><number><style face="normal" font="default" size="100%">4</style></number><keywords><keyword><style face="normal" font="default" size="100%">collective learning</style></keyword><keyword><style face="normal" font="default" size="100%">leadership</style></keyword><keyword><style face="normal" font="default" size="100%">learning-oriented leadership</style></keyword><keyword><style face="normal" font="default" size="100%">mixed methods</style></keyword><keyword><style face="normal" font="default" size="100%">safety</style></keyword><keyword><style face="normal" font="default" size="100%">learning</style></keyword><keyword><style face="normal" font="default" size="100%">management</style></keyword><keyword><style face="normal" font="default" size="100%">organization</style></keyword><keyword><style face="normal" font="default" size="100%">Institutional Management Teams</style></keyword><keyword><style face="normal" font="default" size="100%">Organizational Objectives</style></keyword><keyword><style face="normal" font="default" size="100%">Safety Management</style></keyword></keywords><dates><year><style face="normal" font="default" size="100%">2015</style></year></dates><publisher><style face="normal" font="default" size="100%">Lippincott Williams and Wilkins</style></publisher><isbn><style face="normal" font="default" size="100%">03616274 (ISSN)</style></isbn><abstract><style face="normal" font="default" size="100%">Background: Although the clinical requirements of health care delivery imply the need for interdisciplinary management teams to work together to promote frontline learning, such interdisciplinary, learning-oriented leadership is atypical. Purpose: We designed this study to identify behaviors enabling groups of diverse managers to perform as learning-oriented leadership teams on behalf of quality and safety. Approach: We randomly selected 12 of 24 intact groups of hospital managers from one hospital to participate in a Safety Leadership Team Training program. We collected primary data from March 2008 to February 2010 including pre-and post-staff surveys, multiple interviews, observations, and archival data from management groups. We examined the level and trend in frontline perceptions of managers&apos; learning-oriented leadership following the intervention and ability of management groups to achieve objectives on targeted improvement projects. Among the 12 intervention groups, we identified higher-and lower-performing intervention groups and behaviors that enabled higher performers to work together more successfully. Findings: Management groups that achieved more of their performance goals and whose staff perceived more and greater improvement in their learning-oriented leadership after participation in Safety Leadership Team Training invested in structures that created learning capacity and conscientiously practiced prescribed learning-oriented management and problem-solving behaviors. They made the time to do these things because they envisioned the benefits of learning, valued the opportunity to learn, and maintained an environment of mutual respect and psychological safety within their group. Practice Implications: Learning in management groups requires vision of what learning can accomplish; will to explore, practice, and build learning capacity; and mutual respect that sustains a learning environment. Copyright © 2015 Wolters Kluwer Health, Inc. All rights reserved.</style></abstract><notes><style face="normal" font="default" size="100%">Cited By :6&#xD;Export Date: 25 September 2018&#xD;CODEN: HCMRD</style></notes><work-type><style face="normal" font="default" size="100%">Article</style></work-type><urls><related-urls><url><style face="normal" font="default" size="100%">https://www.scopus.com/inward/record.uri?eid=2-s2.0-84942192186&amp;doi=10.1097%2fHMR.0000000000000037&amp;partnerID=40&amp;md5=3aede7c3abdfc221af1ce56ab49972bd</style></url></related-urls><pdf-urls><url>internal-pdf://2442186212/singer.pdf</url></pdf-urls></urls><electronic-resource-num><style face="normal" font="default" size="100%">10.1097/HMR.0000000000000037</style></electronic-resource-num><remote-database-name><style face="normal" font="default" size="100%">Scopus</style></remote-database-name><language><style face="normal" font="default" size="100%">English</style></language></record><record><database name="My EndNote Library.enl" path="/Users/nicoleca/Documents/My EndNote Library.enl">My EndNote Library.enl</database><source-app name="EndNote" version="19.0">EndNote</source-app><rec-number>487</rec-number><foreign-keys><key app="EN" db-id="z5xxpxarbreepueexzlvd2ekaatdezt2wxwd">487</key></foreign-keys><ref-type name="Journal Article">17</ref-type><contributors><authors><author><style face="normal" font="default" size="100%">Sterbenz, J. M.</style></author><author><style face="normal" font="default" size="100%">Chung, K. C.</style></author></authors></contributors><auth-address><style face="normal" font="default" size="100%">Section of Plastic Surgery, Department of Surgery, University of Michigan Medical School, Ann Arbor, United States&#xD;Department of Surgery, University of Michigan Medical School, 2130 Taubman Center, 1500 East Medical Center Dr, Ann Arbor, MI 48109, United States</style></auth-address><titles><title><style face="normal" font="default" size="100%">The Affordable Care Act and Its Effects on Physician Leadership: A Qualitative Systematic Review</style></title><secondary-title><style face="normal" font="default" size="100%">Quality Management in Health Care</style></secondary-title><alt-title><style face="normal" font="default" size="100%">Qual. Manage. Health Care</style></alt-title></titles><periodical><full-title><style face="normal" font="default" size="100%">Quality Management in Health Care</style></full-title><abbr-1><style face="normal" font="default" size="100%">Qual. Manage. Health Care</style></abbr-1></periodical><alt-periodical><full-title><style face="normal" font="default" size="100%">Quality Management in Health Care</style></full-title><abbr-1><style face="normal" font="default" size="100%">Qual. Manage. Health Care</style></abbr-1></alt-periodical><pages><style face="normal" font="default" size="100%">177-183</style></pages><volume><style face="normal" font="default" size="100%">26</style></volume><number><style face="normal" font="default" size="100%">4</style></number><keywords><keyword><style face="normal" font="default" size="100%">health system reform</style></keyword><keyword><style face="normal" font="default" size="100%">leadership</style></keyword><keyword><style face="normal" font="default" size="100%">national health insurance</style></keyword><keyword><style face="normal" font="default" size="100%">physician education</style></keyword><keyword><style face="normal" font="default" size="100%">adult</style></keyword><keyword><style face="normal" font="default" size="100%">awareness</style></keyword><keyword><style face="normal" font="default" size="100%">education</style></keyword><keyword><style face="normal" font="default" size="100%">female</style></keyword><keyword><style face="normal" font="default" size="100%">health care personnel</style></keyword><keyword><style face="normal" font="default" size="100%">human</style></keyword><keyword><style face="normal" font="default" size="100%">male</style></keyword><keyword><style face="normal" font="default" size="100%">patient care</style></keyword><keyword><style face="normal" font="default" size="100%">skill</style></keyword><keyword><style face="normal" font="default" size="100%">systematic review</style></keyword><keyword><style face="normal" font="default" size="100%">team building</style></keyword><keyword><style face="normal" font="default" size="100%">teamwork</style></keyword><keyword><style face="normal" font="default" size="100%">thematic analysis</style></keyword><keyword><style face="normal" font="default" size="100%">health care delivery</style></keyword><keyword><style face="normal" font="default" size="100%">health care policy</style></keyword><keyword><style face="normal" font="default" size="100%">hospital management</style></keyword><keyword><style face="normal" font="default" size="100%">interpersonal communication</style></keyword><keyword><style face="normal" font="default" size="100%">organization and management</style></keyword><keyword><style face="normal" font="default" size="100%">physician</style></keyword><keyword><style face="normal" font="default" size="100%">professional competence</style></keyword><keyword><style face="normal" font="default" size="100%">public relations</style></keyword><keyword><style face="normal" font="default" size="100%">Communication</style></keyword><keyword><style face="normal" font="default" size="100%">Delivery of Health Care</style></keyword><keyword><style face="normal" font="default" size="100%">Health Facility Administration</style></keyword><keyword><style face="normal" font="default" size="100%">Humans</style></keyword><keyword><style face="normal" font="default" size="100%">Interprofessional Relations</style></keyword><keyword><style face="normal" font="default" size="100%">Patient Care Team</style></keyword><keyword><style face="normal" font="default" size="100%">Patient Protection and Affordable Care Act</style></keyword><keyword><style face="normal" font="default" size="100%">Physicians</style></keyword></keywords><dates><year><style face="normal" font="default" size="100%">2017</style></year></dates><publisher><style face="normal" font="default" size="100%">Lippincott Williams and Wilkins</style></publisher><isbn><style face="normal" font="default" size="100%">10638628 (ISSN)</style></isbn><abstract><style face="normal" font="default" size="100%">Objectives: The Affordable Care Act (ACA) shifted the focus in medical care from quantity to quality. This qualitative systematic review aimed to determine the key skills necessary for effective physician leaders after the implementation of the ACA, and to compare them with key skills identified prior to its implementation. Methods: A qualitative systematic review was conducted. A systematic literature search on leadership skills for physicians returned 26 articles published between 2009 and 2016. Thematic analysis was used to categorize the data presented in each article. The results from the thematic analysis were then compared with a similar article published before the implementation of the ACA. Results: Teamwork and team-building, communication, and self-awareness skills were mentioned most often. The percentage of articles mentioning teamwork and team-building skills (61.5%) was significantly greater than the percentage (25%) reported before the implementation of the ACA (P ≤.04). Conclusion: With the shift toward quality of patient care, health care workers at all levels should strive to work as a team to provide the best quality of care at all stages of patient care. © 2017 Wolters Kluwer Health, Inc. All rights reserved.</style></abstract><notes><style face="normal" font="default" size="100%">Export Date: 25 September 2018&#xD;Correspondence Address: Chung, K.C.; Department of Surgery, University of Michigan Medical School, 2130 Taubman Center, 1500 East Medical Center Dr, United States; email: kecchung@med.umich.edu</style></notes><work-type><style face="normal" font="default" size="100%">Review</style></work-type><urls><related-urls><url><style face="normal" font="default" size="100%">https://www.scopus.com/inward/record.uri?eid=2-s2.0-85031319776&amp;doi=10.1097%2fQMH.0000000000000146&amp;partnerID=40&amp;md5=52688964b4cef2f461437e29e32b9ce5</style></url><url><style face="normal" font="default" size="100%">https://www.ncbi.nlm.nih.gov/pmc/articles/PMC5659289/pdf/nihms902167.pdf</style></url></related-urls><pdf-urls><url>internal-pdf://3829176420/Sterbenz-2017-The Affordable Care Act and Its.pdf</url><url>internal-pdf://0352406217/Sterbenz-2017-The Affordable Care Act and Its1.pdf</url></pdf-urls></urls><electronic-resource-num><style face="normal" font="default" size="100%">10.1097/QMH.0000000000000146</style></electronic-resource-num><remote-database-name><style face="normal" font="default" size="100%">Scopus</style></remote-database-name><language><style face="normal" font="default" size="100%">English</style></language></record><record><database name="My EndNote Library.enl" path="/Users/nicoleca/Documents/My EndNote Library.enl">My EndNote Library.enl</database><source-app name="EndNote" version="19.0">EndNote</source-app><rec-number>748</rec-number><foreign-keys><key app="EN" db-id="z5xxpxarbreepueexzlvd2ekaatdezt2wxwd">748</key><key app="ENWeb" db-id="">0</key></foreign-keys><ref-type name="Journal Article">17</ref-type><contributors><authors><author><style face="normal" font="default" size="100%">Tooey, M. J.</style></author></authors></contributors><titles><title><style face="normal" font="default" size="100%">We can be heroes: MLA&apos;s leadership journey(s)</style></title><secondary-title><style face="normal" font="default" size="100%">J Med Libr Assoc</style></secondary-title></titles><periodical><full-title><style face="normal" font="default" size="100%">J Med Libr Assoc</style></full-title></periodical><pages><style face="normal" font="default" size="100%">88</style></pages><volume><style face="normal" font="default" size="100%">105</style></volume><number><style face="normal" font="default" size="100%">1</style></number><edition><style face="normal" font="default" size="100%">2017/01/18</style></edition><keywords><keyword><style face="normal" font="default" size="100%">Humans</style></keyword><keyword><style face="normal" font="default" size="100%">*Leadership</style></keyword><keyword><style face="normal" font="default" size="100%">Libraries, Medical/*organization &amp; administration</style></keyword><keyword><style face="normal" font="default" size="100%">Library Associations/*organization &amp; administration</style></keyword></keywords><dates><year><style face="normal" font="default" size="100%">2017</style></year><pub-dates><date><style face="normal" font="default" size="100%">Jan</style></date></pub-dates></dates><isbn><style face="normal" font="default" size="100%">1558-9439 (Electronic)&#xD;1536-5050 (Linking)</style></isbn><accession-num><style face="normal" font="default" size="100%">28096752</style></accession-num><abstract><style face="normal" font="default" size="100%">OBJECTIVE: Are there key attributes of leaders? Extrovert versus introvert? Charismatic? Detail oriented? Visionary? How do past leaders of the Medical Library Association (MLA) stack up? What leadership skills will MLA&apos;s leaders need in a complex information future? Leadership attributes of MLA&apos;s past and current presidents were studied to determine the common characteristics shared among these leaders. An examination of the leadership literature identified critical leadership characteristics essential to successful future leaders. MLA&apos;s past, current, and future leadership development efforts were examined. Finally, all members were encouraged to consider leadership with a small &quot;l&quot; and become leaders based on their own strengths, interests, and environments. METHODS: A text analysis was performed on past presidential profiles, the past twenty-five years of MLA presidents were surveyed, and conversations with MLA&apos;s current presidents were held to determine commonalities among leadership characteristics. These were compared and contrasted with characteristics in the current leadership literature regarding the qualities of future leaders. RESULTS: The text analysis of past presidential profiles was not particularly revelatory regarding leadership qualities of early MLA presidents although several generalized traits emerged including collaborative traits; management traits such as effectiveness and efficiency, innovation, and vision; personal traits such as humor and energy; and finally, a passion for the work were revealed. These aligned with traits identified in the survey of the past twenty-five years of MLA presidents and with the thoughts of the president-elect, president, and past president. Additional qualities identified were communication skills, political acumen, creativity, courage, and respect for the opinions and concerns of all members. MLA&apos;s current leadership programs were reviewed in the context of examining traits needed by leaders of the future. A lack of focus on the needs of middle managers and the development of individual leadership skills was identified. CONCLUSIONS: As an organization, MLA should focus on leadership development in contrast to management training to prepare members as leaders in careers and work that may be vastly different than current situations. Equipping members with the skills enabling them to lead and thrive in these diverse situations, whether as the heads of programs or middle managers, or exploring and empowering individual leadership development while maintaining a passion for the profession, will be essential.</style></abstract><notes><style face="normal" font="default" size="100%">Tooey, Mary Joan M J&#xD;eng&#xD;Address&#xD;J Med Libr Assoc. 2017 Jan;105(1):88. doi: 10.5195/jmla.2017.127.</style></notes><urls><related-urls><url><style face="normal" font="default" size="100%">https://www.ncbi.nlm.nih.gov/pubmed/28096752</style></url></related-urls><pdf-urls><url>internal-pdf://3422857390/Tooey-2017-We can be heroes_ MLA&apos;s leadership.pdf</url></pdf-urls></urls><custom2><style face="normal" font="default" size="100%">PMC5234446</style></custom2><electronic-resource-num><style face="normal" font="default" size="100%">10.5195/jmla.2017.127</style></electronic-resource-num></record><record><database name="My EndNote Library.enl" path="/Users/nicoleca/Documents/My EndNote Library.enl">My EndNote Library.enl</database><source-app name="EndNote" version="19.0">EndNote</source-app><rec-number>546</rec-number><foreign-keys><key app="EN" db-id="z5xxpxarbreepueexzlvd2ekaatdezt2wxwd">546</key></foreign-keys><ref-type name="Journal Article">17</ref-type><contributors><authors><author><style face="normal" font="default" size="100%">Top, Mehmet</style></author><author><style face="normal" font="default" size="100%">Akdere, Mesut</style></author><author><style face="normal" font="default" size="100%">Tarcan, Menderes</style></author></authors></contributors><titles><title><style face="normal" font="default" size="100%">Examining transformational leadership, job satisfaction, organizational commitment and organizational trust in Turkish hospitals: public servants versus private sector employees</style></title><secondary-title><style face="normal" font="default" size="100%">International Journal of Human Resource Management</style></secondary-title></titles><periodical><full-title><style face="normal" font="default" size="100%">International Journal of Human Resource Management</style></full-title></periodical><pages><style face="normal" font="default" size="100%">1259-1282</style></pages><volume><style face="normal" font="default" size="100%">26</style></volume><number><style face="normal" font="default" size="100%">9</style></number><keywords><keyword><style face="normal" font="default" size="100%">Job satisfaction</style></keyword><keyword><style face="normal" font="default" size="100%">Organizational commitment</style></keyword><keyword><style face="normal" font="default" size="100%">Hospitals</style></keyword><keyword><style face="normal" font="default" size="100%">Hospital administration</style></keyword><keyword><style face="normal" font="default" size="100%">Personnel management</style></keyword><keyword><style face="normal" font="default" size="100%">Transformational leadership</style></keyword><keyword><style face="normal" font="default" size="100%">Trust</style></keyword><keyword><style face="normal" font="default" size="100%">Turkey</style></keyword><keyword><style face="normal" font="default" size="100%">healthcare management</style></keyword><keyword><style face="normal" font="default" size="100%">human resource management</style></keyword><keyword><style face="normal" font="default" size="100%">organizational trust</style></keyword></keywords><dates><year><style face="normal" font="default" size="100%">2015</style></year></dates><publisher><style face="normal" font="default" size="100%">Routledge</style></publisher><isbn><style face="normal" font="default" size="100%">09585192</style></isbn><accession-num><style face="normal" font="default" size="100%">101121261</style></accession-num><abstract><style face="normal" font="default" size="100%">Leadership, job satisfaction, organizational commitment and trust have become important processes for healthcare management in recent years. One of the contemporary human resource management functions in the organizations involves engaging in leadership development, improving organizational trust and organizational commitment and increasing job satisfaction. Considering the rapidly changing healthcare technology and higher levels of occupational complexity, healthcare organizations are increasingly in need of engaging in leadership development in any given area of expertise to address ever-changing nature of the industry and the delivery of quality of care while remaining cost-effective and competitive. This paper investigates the perceptions of both public servants and private sector employees (outsourcing) on transformational leadership, organizational commitment, organizational trust and job satisfaction in Turkish healthcare industry. Additionally, the paper analyzes the predictability of organizational commitment based on employee – both public servants (physicians, nurses, administrative personnel and other healthcare professionals) and private sector employees (outsourcing) (auxiliary services such as administrative assistants, security personnel, kitchen, laundry and housekeeping employees) – perceptions of transformational leadership, job satisfaction and organizational trust. Using a survey instrument with items adopted from the transformational leadership inventory (TLI) [Podsakoff, P. M., MacKenzie, S. B., Moorman, R. H., &amp; Fetter, R. (1990). Transformational leader behaviors and their effects on followers&apos; trust in leader, satisfaction, and organizational citizenship behaviors.Leadership Quarterly,1, 107–142], the organizational commitment questionnaire [Meyer, J. P., &amp; Allen, N. J. (1997).Commitment in the workplace: Theory, research, and application. Thousand Oaks, CA: Sage], the organizational trust inventory (OTI) [Cummings, L. L., &amp; Bromiley, P. (1996). The occupational trust inventory (OTI): Development and validation. In R. Kramer &amp; T. Tyler (Eds.),Trust in organizations: Frontiers of Theory and Research(pp. 302–330). Thousand Oaks, CA: Sage] and job satisfaction survey (JSS) [Spector, P. E. (1985). Measurement of human service staff satisfaction: Development of the job satisfaction survey.American Journal of Community Psychology,13, 693–731], this quantitative study was conducted among 2108 healthcare employees (public servants and private employees) in two large government hospitals in Turkey. The study findings indicate a significant difference between the public servants and private sector employees in terms of their perceptions on two dimensions of transformational leadership (being an appropriate model, providing individualized support), overall transformational leadership and one dimension of job satisfaction (communication). The two dimensions of job satisfaction – operating procedures and communication – as well as organizational trust were the significant predictors of organizational commitment of public servants, whereas the two dimensions of leadership – individualized support and fostering the acceptance – as well as the two dimensions of job satisfaction – promotion and contingent rewards – and organizational trust were the significant regressors of organizational commitment of private sector employees. In addition, there is a significant difference between the predictors of the dimensions of organizational commitment (transformational leadership, job satisfaction and organizational trust) in terms of public servants versus private sector employees. Finally, organizational trust has a significant effect on overall organizational commitment as well as its three dimensions for public servants and private employees. [ABSTRACT FROM PUBLISHER]&#xD;Copyright of International Journal of Human Resource Management is the property of Routledge and its content may not be copied or emailed to multiple sites or posted to a listserv without the copyright holder&apos;s express written permission. However, users may print, download, or email articles for individual use. This abstract may be abridged. No warranty is given about the accuracy of the copy. Users should refer to the original published version of the material for the full abstract. (Copyright applies to all Abstracts.)</style></abstract><notes><style face="normal" font="default" size="100%">Top, Mehmet 1; Akdere, Mesut 2,3; Tarcan, Menderes 4; Affiliations: 1: Department of Health Care Management, Faculty of Economics and Administrative Sciences, Hacettepe University, Ankara, Turkey; 2: Department of Administrative Leadership, University of Wisconsin-Milwaukee, Milwaukee, WI, USA; 3: Visiting Professor at the College of Business, Antalya International University, Antalya, Turkey; 4: Department of Health Management, School of Health, Eskisehir Osmangazi University, Eskisehir, Turkey; Issue Info: May2015, Vol. 26 Issue 9, p1259; Thesaurus Term: Job satisfaction; Thesaurus Term: Organizational commitment; Thesaurus Term: Hospitals; Thesaurus Term: Hospital administration; Thesaurus Term: Personnel management; Subject Term: Transformational leadership; Subject Term: Trust; Subject: Turkey; Author-Supplied Keyword: healthcare management; Author-Supplied Keyword: human resource management; Author-Supplied Keyword: job satisfaction; Author-Supplied Keyword: organizational commitment; Author-Supplied Keyword: organizational trust; Author-Supplied Keyword: transformational leadership; NAICS/Industry Codes: 622111 General (except paediatric) hospitals; NAICS/Industry Codes: 622110 General Medical and Surgical Hospitals; NAICS/Industry Codes: 541612 Human Resources Consulting Services; NAICS/Industry Codes: 923130 Administration of Human Resource Programs (except Education, Public Health, and Veterans&apos; Affairs Programs); Number of Pages: 24p; Illustrations: 1 Black and White Photograph, 7 Charts; Document Type: Article</style></notes><work-type><style face="normal" font="default" size="100%">Article</style></work-type><urls><related-urls><url><style face="normal" font="default" size="100%">http://search.ebscohost.com/login.aspx?direct=true&amp;db=bth&amp;AN=101121261&amp;site=ehost-live</style></url><url><style face="normal" font="default" size="100%">https://www.tandfonline.com/doi/pdf/10.1080/09585192.2014.939987?needAccess=true</style></url></related-urls><pdf-urls><url>internal-pdf://3520709987/Top-2015-Examining transformational leadership.pdf</url><url>internal-pdf://0304089169/Top-2015-Examining transformational leadershi1.pdf</url></pdf-urls></urls><electronic-resource-num><style face="normal" font="default" size="100%">10.1080/09585192.2014.939987</style></electronic-resource-num><remote-database-name><style face="normal" font="default" size="100%">bth</style></remote-database-name><remote-database-provider><style face="normal" font="default" size="100%">EBSCOhost</style></remote-database-provider></record><record><database name="My EndNote Library.enl" path="/Users/nicoleca/Documents/My EndNote Library.enl">My EndNote Library.enl</database><source-app name="EndNote" version="19.0">EndNote</source-app><rec-number>700</rec-number><foreign-keys><key app="EN" db-id="z5xxpxarbreepueexzlvd2ekaatdezt2wxwd">700</key></foreign-keys><ref-type name="Journal Article">17</ref-type><contributors><authors><author><style face="normal" font="default" size="100%">Van Gorder, Michael</style></author><author><style face="normal" font="default" size="100%">Kearns, Donald</style></author><author><style face="normal" font="default" size="100%">Hong, Paul</style></author></authors></contributors><titles><title><style face="normal" font="default" size="100%">THE NEED FOR PHYSICIAN LEADERSHIP TRAINING: A SURVEY OF THE AMERICAN SOCIETY OF PEDIATRIC OTOLARYNGOLOGY MEMBERS</style></title><secondary-title><style face="normal" font="default" size="100%">Physician Leadership Journal</style></secondary-title></titles><periodical><full-title><style face="normal" font="default" size="100%">Physician Leadership Journal</style></full-title></periodical><pages><style face="normal" font="default" size="100%">70-75</style></pages><volume><style face="normal" font="default" size="100%">2</style></volume><number><style face="normal" font="default" size="100%">2</style></number><keywords><keyword><style face="normal" font="default" size="100%">Leadership</style></keyword><keyword><style face="normal" font="default" size="100%">Communication</style></keyword><keyword><style face="normal" font="default" size="100%">Decision making</style></keyword><keyword><style face="normal" font="default" size="100%">Pediatric otolaryngology</style></keyword><keyword><style face="normal" font="default" size="100%">Physician training</style></keyword></keywords><dates><year><style face="normal" font="default" size="100%">2015</style></year></dates><publisher><style face="normal" font="default" size="100%">American Association of Physician Leadership</style></publisher><isbn><style face="normal" font="default" size="100%">23744030</style></isbn><accession-num><style face="normal" font="default" size="100%">102005643</style></accession-num><abstract><style face="normal" font="default" size="100%">The article discusses the results of a survey of members of the American Society of Pediatric Otolaryngology (ASPO) on the need for physician leadership training. The study assessed the perception of surgeons on the importance of leadership skills and determined the perceived competency level of their own leadership skills. Data presented reveals the differences in the respondents&apos; skills in communication, decision-making, motivation, innovation, resilience and teamwork.</style></abstract><notes><style face="normal" font="default" size="100%">Van Gorder, Michael 1; Email Address: mvangorder@rchsd.org; Kearns, Donald 2; Hong, Paul 3; Email Address: Paul.Hong@iwk.nshealth.ca; Affiliations: 1: 1Rady Children&apos;s Hospital-San Diego, San Diego, California; 2: Presdident and CEO, Rady Children&apos;s Hospital-San Diego, University of California-San Diego, San Diego, California; 3: Division of otolaryngology-head and neck surgery, department of surgery, School of Human Communication Disorders, Dalhousie University in Halifax, Nova Scotia, Canada; Issue Info: Mar/Apr2015, Vol. 2 Issue 2, p70; Thesaurus Term: Leadership; Thesaurus Term: Communication; Thesaurus Term: Decision making; Subject Term: Pediatric otolaryngology; Subject Term: Physician training; NAICS/Industry Codes: 621111 Offices of Physicians (except Mental Health Specialists); NAICS/Industry Codes: 621110 Offices of physicians; Number of Pages: 6p; Illustrations: 2 Charts, 1 Graph; Document Type: Article</style></notes><work-type><style face="normal" font="default" size="100%">Article</style></work-type><urls><related-urls><url><style face="normal" font="default" size="100%">https://search.ebscohost.com/login.aspx?direct=true&amp;db=bth&amp;AN=102005643&amp;site=ehost-live</style></url></related-urls><pdf-urls><url>internal-pdf://0719885378/van gorder.pdf</url></pdf-urls></urls><remote-database-name><style face="normal" font="default" size="100%">Business Source Complete</style></remote-database-name><remote-database-provider><style face="normal" font="default" size="100%">EBSCOhost</style></remote-database-provider></record><record><database name="My EndNote Library.enl" path="/Users/nicoleca/Documents/My EndNote Library.enl">My EndNote Library.enl</database><source-app name="EndNote" version="19.0">EndNote</source-app><rec-number>459</rec-number><foreign-keys><key app="EN" db-id="z5xxpxarbreepueexzlvd2ekaatdezt2wxwd">459</key></foreign-keys><ref-type name="Journal Article">17</ref-type><contributors><authors><author><style face="normal" font="default" size="100%">Veenema, T. G.</style></author><author><style face="normal" font="default" size="100%">Deruggiero, K.</style></author><author><style face="normal" font="default" size="100%">Losinski, S.</style></author><author><style face="normal" font="default" size="100%">Barnett, D.</style></author></authors></contributors><auth-address><style face="normal" font="default" size="100%">Johns Hopkins School of Nursing, Center for Humanitarian Health, Department of International Health, Johns Hopkins Bloomberg School of Public Health, Baltimore, Maryland (Dr Veenema); Johns Hopkins International, Johns Hopkins Medicine, Baltimore, Maryland (Dr Deruggiero); Johns Hopkins School of Nursing, Baltimore, Maryland (Ms Losinski); and Department of Environmental Health &amp; Engineering, Johns Hopkins Bloomberg School of Public Health, Baltimore, Maryland (Dr Barnett).</style></auth-address><titles><title><style face="normal" font="default" size="100%">Hospital Administration and Nursing Leadership in Disasters: An Exploratory Study Using Concept Mapping</style></title><secondary-title><style face="normal" font="default" size="100%">Nurs Adm Q</style></secondary-title><alt-title><style face="normal" font="default" size="100%">Nursing administration quarterly</style></alt-title></titles><periodical><full-title><style face="normal" font="default" size="100%">Nurs Adm Q</style></full-title><abbr-1><style face="normal" font="default" size="100%">Nursing administration quarterly</style></abbr-1></periodical><alt-periodical><full-title><style face="normal" font="default" size="100%">Nurs Adm Q</style></full-title><abbr-1><style face="normal" font="default" size="100%">Nursing administration quarterly</style></abbr-1></alt-periodical><pages><style face="normal" font="default" size="100%">151-163</style></pages><volume><style face="normal" font="default" size="100%">41</style></volume><number><style face="normal" font="default" size="100%">2</style></number><edition><style face="normal" font="default" size="100%">2017/03/07</style></edition><keywords><keyword><style face="normal" font="default" size="100%">Civil Defense/education/*organization &amp; administration</style></keyword><keyword><style face="normal" font="default" size="100%">Cluster Analysis</style></keyword><keyword><style face="normal" font="default" size="100%">Concept Formation</style></keyword><keyword><style face="normal" font="default" size="100%">Decision Making</style></keyword><keyword><style face="normal" font="default" size="100%">Disaster Planning/*organization &amp; administration</style></keyword><keyword><style face="normal" font="default" size="100%">Disasters</style></keyword><keyword><style face="normal" font="default" size="100%">Focus Groups</style></keyword><keyword><style face="normal" font="default" size="100%">Health Facilities</style></keyword><keyword><style face="normal" font="default" size="100%">Hospital Administration/*standards</style></keyword><keyword><style face="normal" font="default" size="100%">Humans</style></keyword><keyword><style face="normal" font="default" size="100%">*Leadership</style></keyword><keyword><style face="normal" font="default" size="100%">Nurse Administrators/*standards</style></keyword><keyword><style face="normal" font="default" size="100%">Program Development</style></keyword></keywords><dates><year><style face="normal" font="default" size="100%">2017</style></year><pub-dates><date><style face="normal" font="default" size="100%">Apr/Jun</style></date></pub-dates></dates><isbn><style face="normal" font="default" size="100%">0363-9568</style></isbn><accession-num><style face="normal" font="default" size="100%">28263273</style></accession-num><abstract><style face="normal" font="default" size="100%">Strong leadership is critical in disaster situations when &quot;patient surge&quot; challenges a hospital&apos;s capacity to respond and normally acceptable patterns of care are disrupted. Activation of the emergency operations plan triggers an incident command system structure for leadership decision making. Yet, implementation of the emergency operations plan and incident command system protocols is ultimately subject to nursing and hospital leadership at the service- and unit level. The results of these service-/unit-based leadership decisions have the potential to directly impact staff and patient safety, quality of care, and ultimately, patient outcomes. Despite the critical nature of these events, nurse leaders and administrators receive little education regarding leadership and decision making during disaster events. The purpose of this study is to identify essential competencies of nursing and hospital administrators&apos; leadership during disaster events. An integrative mixed-methods design combining qualitative and quantitative approaches to data collection and analysis was used. Five focus groups were conducted with nurse leaders and hospital administrators at a large urban hospital in the Northeastern United States in a collaborative group process to generate relevant leadership competencies. Concept Systems Incorporated was used to sort, prioritize, and analyze the data (http://conceptsystemsinc.com/). The results suggest that participants&apos; institutional knowledge (of existing resources, communications, processes) and prior disaster experience increase leadership competence.</style></abstract><notes><style face="normal" font="default" size="100%">1550-5103&#xD;Veenema, Tener Goodwin&#xD;Deruggiero, Katherine&#xD;Losinski, Sarah&#xD;Barnett, Daniel&#xD;Journal Article&#xD;Validation Studies&#xD;United States&#xD;Nurs Adm Q. 2017 Apr/Jun;41(2):151-163. doi: 10.1097/NAQ.0000000000000224.</style></notes><urls><pdf-urls><url>internal-pdf://3289099770/veenema.pdf</url></pdf-urls></urls><electronic-resource-num><style face="normal" font="default" size="100%">10.1097/naq.0000000000000224</style></electronic-resource-num><remote-database-provider><style face="normal" font="default" size="100%">NLM</style></remote-database-provider><language><style face="normal" font="default" size="100%">eng</style></language></record><record><database name="My EndNote Library.enl" path="/Users/nicoleca/Documents/My EndNote Library.enl">My EndNote Library.enl</database><source-app name="EndNote" version="19.0">EndNote</source-app><rec-number>511</rec-number><foreign-keys><key app="EN" db-id="z5xxpxarbreepueexzlvd2ekaatdezt2wxwd">511</key></foreign-keys><ref-type name="Journal Article">17</ref-type><contributors><authors><author><style face="normal" font="default" size="100%">Vender, R. J.</style></author></authors></contributors><auth-address><style face="normal" font="default" size="100%">Yale School of Medicine, 333 Cedar Street, New Haven, CT 06520-8067, United States</style></auth-address><titles><title><style face="normal" font="default" size="100%">Leadership: An overview</style></title><secondary-title><style face="normal" font="default" size="100%">American Journal of Gastroenterology</style></secondary-title><alt-title><style face="normal" font="default" size="100%">Am. J. Gastroenterol.</style></alt-title></titles><periodical><full-title><style face="normal" font="default" size="100%">American Journal of Gastroenterology</style></full-title><abbr-1><style face="normal" font="default" size="100%">Am. J. Gastroenterol.</style></abbr-1></periodical><alt-periodical><full-title><style face="normal" font="default" size="100%">American Journal of Gastroenterology</style></full-title><abbr-1><style face="normal" font="default" size="100%">Am. J. Gastroenterol.</style></abbr-1></alt-periodical><pages><style face="normal" font="default" size="100%">362-367</style></pages><volume><style face="normal" font="default" size="100%">110</style></volume><number><style face="normal" font="default" size="100%">3</style></number><keywords><keyword><style face="normal" font="default" size="100%">attitude</style></keyword><keyword><style face="normal" font="default" size="100%">coping behavior</style></keyword><keyword><style face="normal" font="default" size="100%">decision making</style></keyword><keyword><style face="normal" font="default" size="100%">emotional intelligence</style></keyword><keyword><style face="normal" font="default" size="100%">health care organization</style></keyword><keyword><style face="normal" font="default" size="100%">hospital management</style></keyword><keyword><style face="normal" font="default" size="100%">human</style></keyword><keyword><style face="normal" font="default" size="100%">leadership</style></keyword><keyword><style face="normal" font="default" size="100%">priority journal</style></keyword><keyword><style face="normal" font="default" size="100%">public relations</style></keyword><keyword><style face="normal" font="default" size="100%">responsibility</style></keyword><keyword><style face="normal" font="default" size="100%">Review</style></keyword><keyword><style face="normal" font="default" size="100%">self concept</style></keyword><keyword><style face="normal" font="default" size="100%">skill</style></keyword><keyword><style face="normal" font="default" size="100%">strategic planning</style></keyword><keyword><style face="normal" font="default" size="100%">human relation</style></keyword><keyword><style face="normal" font="default" size="100%">legal liability</style></keyword><keyword><style face="normal" font="default" size="100%">professional competence</style></keyword><keyword><style face="normal" font="default" size="100%">social behavior</style></keyword><keyword><style face="normal" font="default" size="100%">Humans</style></keyword><keyword><style face="normal" font="default" size="100%">Interpersonal Relations</style></keyword><keyword><style face="normal" font="default" size="100%">Liability, Legal</style></keyword><keyword><style face="normal" font="default" size="100%">Social Responsibility</style></keyword></keywords><dates><year><style face="normal" font="default" size="100%">2015</style></year></dates><publisher><style face="normal" font="default" size="100%">Nature Publishing Group</style></publisher><isbn><style face="normal" font="default" size="100%">00029270 (ISSN)</style></isbn><abstract><style face="normal" font="default" size="100%">Despite the influence of leadership in our lives, it remains poorly understood by most of us. This review defines leadership as &quot;a combination of position, responsibilities, attitude, skills, and behaviors that allows someone to bring out the best in others, and the best in their organization, in a sustainable manner.&quot; There are many traits and skills demonstrated by leaders. These include talent, drive, willpower, practical wisdom, loyalty, ethical behavior, emotional intelligence, integrity, self-awareness, and resilience. However, to best understand leadership we focus on what leaders are actually required to do, rather than on the skills and traits used to accomplish these tasks. We review nine functions that are at the core of leadership: serve as the public face of the organization; articulate the vision and mission; create culture; strategic planning; decide what to focus on; select, and develop, the right people; establish a decision-making process; manage your boss; and be responsible 24/7. All leaders operate in a specific context, during a unique point in the history of their organization, with a unique set of circumstances. What is required of the leader in one set of circumstances will change as those circumstances change. If the leader understands her core responsibilities, and if she develops the people, culture, and processes necessary to deal with a changing environment, she will have the self-awareness and support necessary to continue to lead successfully. © 2015 by the American College of Gastroenterology.</style></abstract><notes><style face="normal" font="default" size="100%">Cited By :1&#xD;Export Date: 25 September 2018&#xD;CODEN: AJGAA&#xD;Correspondence Address: Vender, R.J.; Yale School of Medicine, 333 Cedar Street, United States</style></notes><work-type><style face="normal" font="default" size="100%">Review</style></work-type><urls><related-urls><url><style face="normal" font="default" size="100%">https://www.scopus.com/inward/record.uri?eid=2-s2.0-84924430651&amp;doi=10.1038%2fajg.2014.199&amp;partnerID=40&amp;md5=ca694bb798afcc8370e71068b8ba6769</style></url><url><style face="normal" font="default" size="100%">https://www.nature.com/articles/ajg2014199.pdf</style></url></related-urls><pdf-urls><url>internal-pdf://3138376568/Vender-2015-Leadership_ An overview.pdf</url><url>internal-pdf://2044897760/Vender-2015-Leadership_ An overview1.pdf</url></pdf-urls></urls><electronic-resource-num><style face="normal" font="default" size="100%">10.1038/ajg.2014.199</style></electronic-resource-num><remote-database-name><style face="normal" font="default" size="100%">Scopus</style></remote-database-name><language><style face="normal" font="default" size="100%">English</style></language></record></records></xml>
